# Supplementary material for: Molecular mechanisms of ion conduction and ion selectivity in TMEM16 lipid scramblases
Source: Nat Commun. 2021 May 14;12:2826. doi: 10.1038/s41467-021-22724-w (PMC8121942; doi:10.1038/s41467-021-22724-w)
Supplement: Supplementary file 4 — Source Data [file 41467_2021_22724_MOESM4_ESM.xlsx]

## Sheet: Figure1d
Conductance (pS)
Fully open	Intermediate
0.982821	0
1.30346	0.95983
4.99799	0
6.19049	0
10.7794	1.13952
17.7135	6.55446
6.4445	14.7089
9.08446	0
13.5899	0
4.34175	0
0	0
1.44664	0
28.1457	2.27608
0.801469	0
13.3626	0
2.87943	0
1.34504	0
5.79035	0
11.3718	5.75069
10.158	2.47926
1.07615	0
3.32305	6.5092
9.37948	0
31.3715	0
16.263	8.44678
24.2662	4.0312
22.5589	5.01939
12.8566	0.645303
23.2499	0
14.293	0
47.3355	2.54261
5.57718	0
16.0102	0
2.23538	11.2904
3.2117	8.77904
10.5871	0
1.52178	2.83407
2.68493	0
14.3111	0
2.97937

## Sheet: Figure1e
Instantaneous conductance (pS)
Fully open	Intermediate
4.86218	10.6842
24.6354	52.3443
49.647	4.01523
62.3753	42.6878
10.176	11.2692
23.4841	19.202
28.322	9.66114
0.882267	6.13764
94.188	6.50299
20.5586	15.851
6.28194	5.1468
6.73097
29.2163
113.602
25.7395
0.780724
118.408
72.5443
61.3202
44.5174
41.2853
49.276
31.6941
63.0607
30.9939
74.7058
98.105
39.0757
7.83272
17.6804
38.858
3.86989
33.8637
4.36806

## Sheet: Figure1f
Number of water molecules
Fully open			Intermediate
nv	np	c	nv	np	c
13.422	12.758	19.349	7.013	16.762	8.139
13.636		15.189	5.437	12.069	22.999
13.463		21.304	6.473	10.041	23.289
13.753		14.28	4.048	10.232	30.729
19.262		19.885		16.141	26.12
12.519		28.322		10.37	23.432
13.081		20.616		7.266	18.512
15.166		26.186		15.715	17.135
		29.888		9.568	14.215
		13.467		13.479	14.767
		18.176		9.482	14.117
		30.236		7.834	13.261
		11.846		9.26	13.006
		30.214		12.424	22.609
		20.147		4.29	11.707
		15.134		11.161	11.418
		16.259		7.691
		14.614		10.296
		15.712		6.146
		15		7.61
		11.699		5.311
		16.216		7.544
		27.385		6.789
		21.527
		26.098
		20.993
		23.064
		25.284
		21.849
		24.719
		14.815
		17.948
		17.84
		13.045
		17.942
		16.368
		12.973
		17.746
		17.9

## Sheet: Figure2c
Positive
Pore axis (A)	Probability density
-21.05	0	0	0	0	0	0	0	0	0	0	0	0	0	0	0	0	0	0	0
-20.95	0	0	0	0	0	0	0	0	0	0	0	0	0	0	0	0	0	0	0
-20.85	0	0	0	0	0	0	0	0	0	0	0	0	0	0	0	0	0	0	0
-20.75	0	0	0	0	0	0	0	0	0	0	0	0	0	0	0	0	0	0	0
-20.65	0	0	0	0	0	0	0	0	0	0	0	0	0	0	0	0	0	0	0
-20.55	0	0	0	0	0	0	0	0	0	0	0	0	0	0	0	0	0	0	0
-20.45	0	0	0	0	0	0	0	0	0	0	0	0	0	0	0	0	0	0	0
-20.35	0	0	0	0	0	0	0	0	0	0	0	0	0	0	0	0	0	0	0
-20.25	0	0	0	0	0	0	0	0	0	0	0	0	0	0	0	0	0	0	0
-20.15	0	0	0	0	0	0	0	0	0	0	0	0	0	0	0	0	0	0	0
-20.05	0	0	0	0	0	0	0	0	0	0	0	0	0	0	0	0	0	0	0
-19.95	0	0	0	0	0	0	0	0	0	0	0	0	0	0	0	0	0	0	0
-19.85	0	0	0	0	0	0	0	0	0	0	0	0	0	0	0	0	0	0	0
-19.75	0	0	0	0	0	0	0	0	0	0	0	0	0	0	0	0	0	0	0
-19.65	0	0	0	0	0	0	0	0	0	0	0	0	0	0	0	0	0	0	0
-19.55	0	0	0	0	0	0	0	0	0	0	0	0	0	0	0	0	0	0	0
-19.45	0	0	0	0	0	0	0	0	0	0	0	0	0	0	0	0	0	0	0
-19.35	0	0	0	0	0	0	0	0	0	0	0	0	0	0	0	0	0	0	0
-19.25	0	0	0	0	0	0	0	0	0	0	0	0	0	0	0	0	0	0	0
-19.15	0	0	0	0	0	0	0	0	0	0	0	0	0	0	0	0	0	0	0
-19.05	0	0	0	0	0	0	0	0	0	0	0	0	0	0	0	0	0	0	0
-18.95	0	0	0	0	0	0	0	0	0	0	0	0	0	0	0	0	0	0	0
-18.85	0	0	0	0	0	0	0	0	0	0	0	0	0	0	0	0	0	0	0
-18.75	0	0	0	0	0	0	0	0	0	0	0	0	0	0	0	0	0	0	0
-18.65	0	0	0	0	0	0	0	0	0	0	0	0	0	0	0	0	0	0	0
-18.55	0	0	0	0	0	0	0	0	0	0	0	0	0	0	0	0	0	0	0
-18.45	0	0	0	0	0	0	0	0	0	0	0	0	0	0	0	0	0	0	0
-18.35	0	0	0	0	0	0	0	0	0	0	0	0	0	0	0	0	0	0	0
-18.25	0	0	0	0	0	0	0	0	0	0	0	0	0	0	0	0	0	0	0
-18.15	0	0	0	0	0	0	0	0	0	0	0	0	0	0	0	0	0	0	0
-18.05	0	0	0	0	0	0	0	0	0	0	0	0	0	0	0	0	0	0	0
-17.95	0	0	0	0	0	0	0	0	0	0	0	0	0	0	0	0	0	0	0
-17.85	0	0	0	0	0	0	0	0	0	0	0	0	0	0	0	0	0	0	0
-17.75	0	0	0	0	0	0	0	0	0	0	0	0	0	0	0	0	0	0	0
-17.65	0	0	0	0	0	0	0	0	0	0	0	0	0	0	0	0	0	0	0
-17.55	0	0	0	0	0	0	0	0	0	0	0	0	0	0	0	0	0	0	0
-17.45	0	0	0	0	0	0	0	0	0	0	0	0	0	0	0	0	0	0	0
-17.35	0	0	0	0	0	0	0	0	0	0	0	0	0	0	0	0	0	0	0
-17.25	0	0	0	0	0	0	0	0	0	0	0	0	0	0.000625	0	0	0	0	0
-17.15	0	0	0	0	0	0	0	0	0	0	0	0	0	0.000625	0	0	0	0	0
-17.05	0	0	0	0	0	0	0	0	0	0	0	0	0	0	0	0	0	0	0
-16.95	0	0	0	0	0	0	0	0	0	0	0	0	0	0	0	0	0	0	0
-16.85	0	0	0	0	0	0	0	0	0	0	0	0	0	0.001875	0	0	0	0	0
-16.75	0	0	0	0	0	0	0	0	0	0	0	0	0	0	0	0	0	0	0
-16.65	0	0.000277778	0	0	0	0	0	0	0	0	0	0	0	0.00125	0	0	0	0	0
-16.55	0	0	0	0	0	0	0	0	0	0	0	0	0	0.0025	0	0	0	0	0
-16.45	0	0	0	0	0	0	0	0	0	0	0	0	0	0	0	0	0	0	0
-16.35	0	0	0	0	0	0	0	0	0	0	0	0	0	0.0025	0	0.000625	0	0	0
-16.25	0	0	0	0	0	0	0	0	0	0	0	0	0	0	0	0	0	0	0
-16.15	0	0	0	0	0.000277778	0	0	0	0	0	0	0	0	0.00125	0.00125	0	0	0.000625	0
-16.05	0	0.000277778	0	0	0	0	0	0	0	0	0	0	0	0.001875	0.000625	0.00125	0	0	0
-15.95	0	0	0	0	0	0	0	0	0	0	0	0.000625	0	0.004375	0.000625	0.000625	0	0	0
-15.85	0	0.000277778	0	0.000625	0.000277778	0	0	0	0	0	0	0.00125	0	0.003125	0	0.00125	0	0	0
-15.75	0	0.000277778	0	0	0	0	0	0	0	0.000625	0	0.000625	0	0.005625	0.0025	0.000625	0	0	0
-15.65	0	0.000277778	0	0	0	0	0	0	0	0	0	0	0	0.006875	0.00125	0.000625	0	0	0
-15.55	0	0.000277778	0	0	0.000277778	0	0	0	0	0	0	0.000625	0	0.004375	0	0.000625	0	0	0
-15.45	0	0.000277778	0	0.000625	0.000555556	0	0	0	0	0	0	0.00125	0	0.005625	0.000625	0	0	0.000625	0
-15.35	0	0.000555556	0	0	0.000555556	0.000833333	0	0	0	0	0	0.000625	0	0.011875	0.001875	0	0	0	0
-15.25	0	0.00166667	0	0	0	0.00166667	0	0	0	0.000625	0	0.000625	0	0.011875	0.0025	0.00125	0	0.00125	0
-15.15	0.000277778	0.00111111	0.000625	0	0.00111111	0.000833333	0	0	0	0	0.000625	0.00125	0	0.015625	0.00125	0.000625	0.000625	0.000625	0
-15.05	0	0.00138889	0.00125	0	0.000555556	0	0	0	0	0	0	0.00125	0.000625	0.011875	0.003125	0	0.00125	0.001875	0
-14.95	0	0.00222222	0	0.000625	0.000555556	0.00333333	0	0	0	0.00125	0.000625	0.00125	0.000625	0.01875	0.0025	0.000625	0	0.000625	0
-14.85	0.000277778	0.00166667	0	0	0.00111111	0.0025	0	0	0	0.000625	0.000625	0.001875	0	0.0125	0.0025	0.00625	0.00125	0	0
-14.75	0	0.00305556	0.000625	0	0.0025	0.000833333	0	0	0.000625	0	0.0025	0.0025	0.000625	0.014375	0.003125	0.0025	0	0.000625	0
-14.65	0	0.00472222	0.00125	0.000625	0.00166667	0.00416667	0	0	0	0	0	0.003125	0	0.01625	0.004375	0.003125	0	0	0
-14.55	0.000277778	0.00361111	0.00125	0.000625	0.00111111	0.00166667	0	0	0	0	0.000625	0.004375	0.000625	0.018125	0.004375	0.00125	0.001875	0.0025	0
-14.45	0.000277778	0.005	0.003125	0	0.00111111	0.00166667	0	0	0	0.000625	0.000625	0.00375	0	0.020625	0.003125	0.005625	0.000625	0.00125	0
-14.35	0	0.005	0.001875	0	0.00416667	0.00583333	0.000625	0.000625	0	0.000625	0.001875	0.005	0.000625	0.03375	0.004375	0.001875	0.00125	0.00125	0
-14.25	0.000555556	0.0075	0.001875	0.000625	0.00361111	0.00333333	0	0.000625	0.000625	0.001875	0.000625	0.005	0.00125	0.03125	0.004375	0.006875	0.000625	0.000625	0
-14.15	0.000277778	0.00583333	0.00375	0	0.00416667	0.005	0	0.000625	0	0.001875	0.0025	0.004375	0.000625	0.040625	0.003125	0.00625	0.00125	0.003125	0
-14.05	0	0.00666667	0.00125	0	0.00527778	0.00916667	0	0	0.00125	0.00125	0.001875	0.0075	0.000625	0.045625	0.008125	0.005625	0.0025	0.001875	0
-13.95	0	0.00611111	0.003125	0.000625	0.00333333	0.00416667	0.0025	0.00125	0.000625	0.005	0.0025	0.005625	0.00125	0.035625	0.005625	0.005625	0.000625	0.00375	0
-13.85	0.000555556	0.0105556	0.005625	0	0.00638889	0.00666667	0.001875	0.00125	0.001875	0.0025	0.005	0.013125	0.00125	0.05875	0.005625	0.00625	0.00375	0.00125	0
-13.75	0.000277778	0.00944444	0.005	0.00125	0.00694444	0.00916667	0.00125	0.00125	0	0.005	0.003125	0.0125	0.000625	0.045	0.009375	0.0075	0	0.004375	0
-13.65	0.00111111	0.0105556	0.00625	0.001875	0.0119444	0.0116667	0.003125	0.0025	0.0025	0.00375	0.004375	0.01875	0.00375	0.049375	0.008125	0.00875	0.004375	0.00625	0
-13.55	0.000833333	0.0113889	0.005	0.0025	0.01	0.0108333	0.0025	0	0	0.001875	0.005625	0.02125	0.0025	0.065625	0.006875	0.014375	0.00625	0.00625	0
-13.45	0.000833333	0.0141667	0.004375	0.003125	0.0102778	0.0125	0.00375	0.00125	0.001875	0.004375	0.00625	0.02	0.00125	0.05125	0.005	0.008125	0.00625	0.004375	0
-13.35	0.00166667	0.0158333	0.00625	0.003125	0.0111111	0.0141667	0.00375	0.000625	0.0025	0.01	0.005625	0.026875	0.005	0.046875	0.01125	0.014375	0.00625	0.004375	0
-13.25	0.00305556	0.015	0.004375	0.00375	0.00944444	0.0158333	0.004375	0.00125	0.000625	0.005625	0.0075	0.026875	0.0025	0.066875	0.013125	0.010625	0.00875	0.004375	0.000625
-13.15	0.000833333	0.0219444	0.00375	0.0025	0.0175	0.0158333	0.003125	0.000625	0.003125	0.00875	0.009375	0.025	0.00375	0.07875	0.01	0.015	0.005625	0.009375	0
-13.05	0.00166667	0.0227778	0.010625	0.004375	0.0127778	0.0225	0.001875	0.004375	0.004375	0.00625	0.011875	0.03125	0.00625	0.076875	0.018125	0.018125	0.01375	0.006875	0
-12.95	0.00166667	0.0236111	0.00375	0.004375	0.0136111	0.0125	0.006875	0.003125	0.006875	0.008125	0.008125	0.028125	0.008125	0.075625	0.013125	0.02	0.01375	0.00875	0.000625
-12.85	0.00277778	0.0283333	0.011875	0.005	0.0177778	0.0233333	0.009375	0.00625	0.005625	0.01	0.0175	0.035625	0.004375	0.09625	0.01375	0.025	0.016875	0.01	0.000625
-12.75	0.00111111	0.0322222	0.0075	0.006875	0.015	0.0175	0.00875	0.005625	0.00625	0.010625	0.023125	0.036875	0.004375	0.075625	0.02	0.01875	0.013125	0.018125	0.000625
-12.65	0.0025	0.035	0.0125	0.004375	0.0133333	0.0166667	0.008125	0.005625	0.00875	0.014375	0.0225	0.0425	0.011875	0.09375	0.02	0.02125	0.015	0.014375	0
-12.55	0.005	0.0327778	0.016875	0.010625	0.015	0.0125	0.013125	0.0075	0.010625	0.016875	0.019375	0.043125	0.008125	0.111875	0.0275	0.03	0.018125	0.011875	0.00125
-12.45	0.00305556	0.0380556	0.014375	0.005625	0.0172222	0.015	0.00875	0.01	0.0075	0.013125	0.0225	0.039375	0.003125	0.090625	0.016875	0.025	0.02125	0.01	0.001875
-12.35	0.005	0.0513889	0.01625	0.01125	0.0202778	0.0275	0.014375	0.011875	0.009375	0.018125	0.0325	0.055	0.00875	0.1075	0.021875	0.033125	0.023125	0.018125	0.000625
-12.25	0.005	0.0411111	0.015	0.015	0.0177778	0.02	0.018125	0.00875	0.011875	0.0175	0.03	0.03125	0.01	0.111875	0.015625	0.025625	0.028125	0.014375	0.001875
-12.15	0.00694444	0.0491667	0.025	0.01125	0.0183333	0.025	0.015	0.0125	0.01125	0.01625	0.0375	0.05	0.013125	0.109375	0.028125	0.03625	0.018125	0.016875	0.00375
-12.05	0.00861111	0.0569444	0.026875	0.011875	0.0169444	0.0258333	0.019375	0.015	0.01	0.02	0.045	0.0475	0.016875	0.10375	0.026875	0.033125	0.02625	0.019375	0.001875
-11.95	0.00777778	0.0525	0.023125	0.010625	0.0188889	0.025	0.0175	0.016875	0.01375	0.02625	0.035625	0.05	0.01375	0.101875	0.0375	0.038125	0.025625	0.025625	0.003125
-11.85	0.0119444	0.0566667	0.02625	0.01375	0.02	0.02	0.023125	0.021875	0.018125	0.03125	0.04125	0.061875	0.01375	0.1375	0.036875	0.0475	0.035	0.01875	0.00625
-11.75	0.0111111	0.0563889	0.025625	0.018125	0.0158333	0.0241667	0.025625	0.01625	0.0125	0.03625	0.04625	0.05625	0.014375	0.113125	0.040625	0.045	0.024375	0.026875	0.003125
-11.65	0.015	0.0619444	0.036875	0.02	0.0194444	0.025	0.025625	0.02125	0.0125	0.030625	0.060625	0.055	0.019375	0.12625	0.0275	0.03875	0.04	0.02625	0.004375
-11.55	0.0180556	0.0694444	0.04125	0.011875	0.0172222	0.0233333	0.031875	0.026875	0.019375	0.040625	0.07125	0.063125	0.015	0.13375	0.033125	0.049375	0.028125	0.03375	0.00625
-11.45	0.0166667	0.0697222	0.033125	0.020625	0.0213889	0.02	0.029375	0.024375	0.015625	0.030625	0.066875	0.06125	0.02125	0.130625	0.04125	0.045	0.040625	0.025	0.009375
-11.35	0.0208333	0.0738889	0.04	0.023125	0.0222222	0.0358333	0.033125	0.03125	0.028125	0.035625	0.058125	0.066875	0.021875	0.12	0.046875	0.05	0.056875	0.035	0.00625
-11.25	0.0208333	0.0802778	0.02875	0.024375	0.0183333	0.0225	0.0225	0.035	0.023125	0.036875	0.0625	0.0625	0.0175	0.120625	0.0375	0.059375	0.040625	0.03125	0.009375
-11.15	0.0247222	0.0858333	0.045	0.03	0.0225	0.0291667	0.034375	0.039375	0.0225	0.04875	0.064375	0.0725	0.024375	0.1575	0.04625	0.0675	0.045	0.026875	0.013125
-11.05	0.025	0.0858333	0.043125	0.0325	0.0266667	0.03	0.04	0.038125	0.03	0.040625	0.09375	0.06875	0.020625	0.15	0.03875	0.0625	0.03625	0.03375	0.00875
-10.95	0.0327778	0.0788889	0.03875	0.028125	0.0308333	0.0225	0.055625	0.029375	0.026875	0.051875	0.0875	0.071875	0.024375	0.111875	0.040625	0.064375	0.034375	0.030625	0.015625
-10.85	0.0291667	0.0969444	0.054375	0.0275	0.03	0.0266667	0.05	0.04625	0.02125	0.048125	0.0875	0.07	0.030625	0.143125	0.036875	0.073125	0.058125	0.036875	0.014375
-10.75	0.0322222	0.0858333	0.039375	0.03625	0.0255556	0.0241667	0.0425	0.035625	0.021875	0.03875	0.084375	0.055625	0.02375	0.123125	0.03	0.064375	0.044375	0.04125	0.019375
-10.65	0.0388889	0.0902778	0.051875	0.0325	0.0291667	0.0441667	0.045625	0.036875	0.029375	0.063125	0.085625	0.066875	0.016875	0.1275	0.048125	0.05875	0.050625	0.045	0.0175
-10.55	0.0386111	0.0955556	0.056875	0.045625	0.0369444	0.0316667	0.051875	0.045	0.03125	0.059375	0.098125	0.07625	0.035	0.098125	0.048125	0.078125	0.05375	0.0425	0.02375
-10.45	0.0358333	0.0872222	0.0475	0.041875	0.0311111	0.0316667	0.044375	0.035	0.045	0.049375	0.0775	0.068125	0.02375	0.115	0.03875	0.07	0.03875	0.04125	0.019375
-10.35	0.0458333	0.0919444	0.054375	0.04375	0.0330556	0.035	0.058125	0.0375	0.0425	0.063125	0.120625	0.066875	0.03375	0.100625	0.05	0.07375	0.051875	0.051875	0.0225
-10.25	0.0441667	0.0852778	0.05375	0.0425	0.0338889	0.0408333	0.046875	0.038125	0.033125	0.053125	0.1025	0.061875	0.030625	0.090625	0.04625	0.065625	0.039375	0.045	0.018125
-10.15	0.0536111	0.0905556	0.06	0.04625	0.0366667	0.04	0.055	0.044375	0.034375	0.05625	0.095	0.06375	0.036875	0.10125	0.044375	0.076875	0.060625	0.04375	0.04
-10.05	0.0530556	0.0936111	0.053125	0.035	0.0336111	0.0375	0.06375	0.043125	0.043125	0.0625	0.120625	0.070625	0.030625	0.08125	0.054375	0.078125	0.044375	0.04	0.03
-9.95	0.0591667	0.0788889	0.054375	0.04875	0.0375	0.0391667	0.06	0.036875	0.039375	0.056875	0.095	0.056875	0.03	0.074375	0.05125	0.083125	0.05875	0.028125	0.025
-9.85	0.0694444	0.0883333	0.051875	0.046875	0.0361111	0.0458333	0.0525	0.045625	0.05	0.05875	0.114375	0.076875	0.0325	0.069375	0.0575	0.099375	0.055625	0.05375	0.025625
-9.75	0.0569444	0.0838889	0.04625	0.04375	0.0372222	0.035	0.054375	0.053125	0.04375	0.04875	0.0825	0.0675	0.044375	0.0625	0.044375	0.07875	0.0625	0.048125	0.023125
-9.65	0.0661111	0.0969444	0.059375	0.048125	0.045	0.0508333	0.05875	0.034375	0.059375	0.070625	0.10375	0.070625	0.044375	0.055625	0.05375	0.09375	0.053125	0.0475	0.02875
-9.55	0.0683333	0.0838889	0.06375	0.05625	0.0369444	0.0316667	0.070625	0.045	0.05875	0.0575	0.090625	0.07	0.043125	0.050625	0.065	0.094375	0.0675	0.054375	0.035
-9.45	0.0630556	0.0769444	0.05	0.053125	0.0344444	0.0425	0.06375	0.045625	0.0375	0.0575	0.10875	0.05125	0.036875	0.04125	0.058125	0.08625	0.0575	0.038125	0.028125
-9.35	0.0713889	0.0758333	0.045	0.058125	0.0325	0.045	0.073125	0.054375	0.056875	0.0525	0.096875	0.05375	0.043125	0.034375	0.046875	0.0875	0.061875	0.043125	0.033125
-9.25	0.0655556	0.0716667	0.045625	0.049375	0.0358333	0.0458333	0.069375	0.055625	0.0675	0.041875	0.083125	0.05375	0.039375	0.0425	0.0675	0.094375	0.060625	0.038125	0.0375
-9.15	0.0797222	0.0830556	0.059375	0.059375	0.0380556	0.0516667	0.08625	0.05375	0.074375	0.06375	0.089375	0.068125	0.039375	0.03	0.06875	0.088125	0.069375	0.044375	0.033125
-9.05	0.08	0.0711111	0.06375	0.05875	0.0402778	0.0508333	0.06	0.054375	0.07375	0.068125	0.099375	0.074375	0.0575	0.02	0.06875	0.090625	0.055625	0.045625	0.0325
-8.95	0.0708333	0.0663889	0.063125	0.048125	0.0391667	0.0575	0.069375	0.040625	0.061875	0.050625	0.074375	0.06125	0.05875	0.02625	0.065	0.085625	0.06125	0.0375	0.03375
-8.85	0.0816667	0.0847222	0.06125	0.069375	0.0441667	0.0583333	0.053125	0.04625	0.073125	0.053125	0.095625	0.07125	0.045625	0.019375	0.065	0.1	0.0775	0.048125	0.04
-8.75	0.0747222	0.0680556	0.043125	0.058125	0.0408333	0.06	0.06625	0.04625	0.074375	0.050625	0.0675	0.0575	0.045625	0.023125	0.0525	0.091875	0.05875	0.048125	0.031875
-8.65	0.0861111	0.07	0.068125	0.05875	0.0438889	0.0708333	0.065625	0.04625	0.086875	0.05875	0.080625	0.068125	0.055	0.018125	0.070625	0.11125	0.069375	0.0525	0.0325
-8.55	0.0919444	0.0736111	0.054375	0.06625	0.0422222	0.0625	0.063125	0.06	0.08	0.060625	0.0875	0.065	0.059375	0.0175	0.05	0.09	0.06625	0.055625	0.0375
-8.45	0.0847222	0.0658333	0.051875	0.06875	0.0430556	0.0716667	0.0675	0.06375	0.075	0.056875	0.08	0.064375	0.05875	0.01	0.05375	0.085625	0.0675	0.04375	0.041875
-8.35	0.0938889	0.0761111	0.06125	0.060625	0.0472222	0.0591667	0.071875	0.066875	0.0775	0.059375	0.078125	0.076875	0.051875	0.014375	0.0725	0.105625	0.064375	0.0525	0.045
-8.25	0.0888889	0.0758333	0.05375	0.0525	0.0436111	0.0658333	0.063125	0.05375	0.0675	0.048125	0.05875	0.058125	0.055625	0.009375	0.065625	0.09	0.0625	0.044375	0.03625
-8.15	0.0916667	0.0775	0.070625	0.068125	0.0483333	0.0541667	0.0575	0.060625	0.063125	0.053125	0.075625	0.060625	0.0475	0.01	0.06375	0.095	0.06625	0.05625	0.049375
-8.05	0.0844444	0.0863889	0.069375	0.063125	0.0427778	0.0741667	0.055625	0.05875	0.075	0.06125	0.0675	0.05625	0.06	0.009375	0.068125	0.096875	0.06375	0.046875	0.051875
-7.95	0.09	0.0788889	0.0575	0.066875	0.0494444	0.0675	0.06125	0.0525	0.0625	0.06	0.06375	0.0575	0.056875	0.011875	0.04875	0.08625	0.06375	0.05375	0.05125
-7.85	0.0969444	0.085	0.054375	0.065	0.0505556	0.065	0.064375	0.056875	0.055	0.05125	0.07125	0.05	0.059375	0.006875	0.059375	0.0975	0.06375	0.0575	0.059375
-7.75	0.0927778	0.0805556	0.056875	0.0775	0.0452778	0.0708333	0.0425	0.044375	0.05125	0.05375	0.05875	0.05375	0.0425	0.005625	0.06375	0.1	0.056875	0.044375	0.056875
-7.65	0.0916667	0.0855556	0.046875	0.060625	0.0483333	0.0675	0.055625	0.0525	0.069375	0.059375	0.0575	0.068125	0.0675	0.005625	0.07	0.0925	0.06375	0.05375	0.0575
-7.55	0.0955556	0.0813889	0.05375	0.07625	0.0527778	0.0741667	0.05125	0.05125	0.065625	0.054375	0.083125	0.066875	0.0625	0.005625	0.063125	0.1075	0.068125	0.054375	0.0575
-7.45	0.08	0.0719444	0.05875	0.074375	0.0530556	0.0575	0.048125	0.04875	0.059375	0.059375	0.0675	0.055625	0.053125	0.00625	0.06625	0.080625	0.056875	0.053125	0.05375
-7.35	0.0891667	0.0755556	0.06375	0.061875	0.0569444	0.0625	0.0425	0.05	0.065625	0.079375	0.069375	0.065	0.061875	0.005625	0.061875	0.093125	0.05875	0.07125	0.06625
-7.25	0.0825	0.0766667	0.05875	0.06125	0.0536111	0.0658333	0.045625	0.05	0.0675	0.054375	0.070625	0.056875	0.059375	0.0025	0.0575	0.08625	0.065625	0.045625	0.064375
-7.15	0.0908333	0.0816667	0.055	0.089375	0.0530556	0.0683333	0.06	0.050625	0.069375	0.064375	0.07125	0.065	0.07125	0.003125	0.0625	0.091875	0.07625	0.055625	0.069375
-7.05	0.0827778	0.0911111	0.059375	0.0775	0.0516667	0.0675	0.048125	0.030625	0.078125	0.065625	0.080625	0.055625	0.05375	0.001875	0.059375	0.081875	0.069375	0.046875	0.085
-6.95	0.0727778	0.0647222	0.04375	0.071875	0.0511111	0.0541667	0.0475	0.036875	0.060625	0.06375	0.061875	0.0625	0.059375	0.000625	0.065	0.0875	0.051875	0.043125	0.07125
-6.85	0.0894444	0.0786111	0.051875	0.075625	0.0577778	0.0475	0.0525	0.058125	0.071875	0.04875	0.066875	0.059375	0.070625	0.001875	0.0525	0.07125	0.065	0.05125	0.09375
-6.75	0.0772222	0.0752778	0.04125	0.071875	0.0533333	0.0508333	0.04125	0.055625	0.06625	0.055	0.0675	0.0525	0.0625	0.001875	0.060625	0.085625	0.06625	0.04625	0.07
-6.65	0.0813889	0.0725	0.05875	0.0675	0.0605556	0.0616667	0.063125	0.059375	0.066875	0.064375	0.0675	0.05125	0.07375	0.000625	0.061875	0.096875	0.064375	0.04875	0.09375
-6.55	0.0713889	0.0736111	0.045625	0.058125	0.0583333	0.0533333	0.04875	0.05625	0.07125	0.055625	0.09125	0.04875	0.0575	0.001875	0.064375	0.093125	0.068125	0.0525	0.094375
-6.45	0.0688889	0.0747222	0.046875	0.081875	0.0522222	0.0416667	0.039375	0.055625	0.06375	0.038125	0.083125	0.045625	0.066875	0.001875	0.05375	0.06375	0.056875	0.0475	0.08
-6.35	0.0680556	0.0766667	0.045	0.065625	0.0616667	0.0541667	0.04875	0.05875	0.071875	0.05875	0.09	0.04125	0.066875	0.000625	0.070625	0.08625	0.0725	0.0425	0.08875
-6.25	0.0644444	0.0725	0.046875	0.07	0.0508333	0.0433333	0.046875	0.045	0.050625	0.04375	0.06875	0.034375	0.0625	0.00125	0.04	0.06875	0.06125	0.059375	0.1025
-6.15	0.0708333	0.0702778	0.04	0.065625	0.0627778	0.0458333	0.050625	0.068125	0.076875	0.05125	0.0725	0.035	0.0725	0	0.064375	0.065	0.065	0.0525	0.08375
-6.05	0.0705556	0.0661111	0.039375	0.068125	0.0597222	0.04	0.055	0.049375	0.070625	0.05	0.08875	0.033125	0.06375	0.000625	0.05375	0.059375	0.056875	0.055625	0.098125
-5.95	0.0583333	0.0697222	0.039375	0.0675	0.0563889	0.06	0.05875	0.06625	0.058125	0.0375	0.074375	0.0225	0.076875	0	0.051875	0.05625	0.044375	0.0625	0.075
-5.85	0.0602778	0.0608333	0.03875	0.07625	0.0577778	0.0616667	0.05125	0.053125	0.061875	0.0375	0.084375	0.031875	0.06375	0.000625	0.049375	0.06125	0.05375	0.0675	0.103125
-5.75	0.0638889	0.0630556	0.045	0.0625	0.05	0.04	0.04875	0.05	0.05625	0.038125	0.080625	0.030625	0.070625	0	0.055	0.07125	0.05375	0.0525	0.093125
-5.65	0.0644444	0.0663889	0.045	0.068125	0.0502778	0.04	0.0425	0.0525	0.059375	0.04125	0.07	0.023125	0.075	0	0.066875	0.05	0.055	0.06	0.085625
-5.55	0.0597222	0.0558333	0.04	0.063125	0.0547222	0.0483333	0.0325	0.061875	0.041875	0.03	0.075625	0.025	0.06625	0	0.06	0.058125	0.0425	0.05625	0.095625
-5.45	0.0633333	0.0563889	0.036875	0.056875	0.0563889	0.0391667	0.036875	0.05	0.050625	0.025	0.0575	0.02	0.060625	0	0.04875	0.035	0.054375	0.049375	0.09125
-5.35	0.0661111	0.0616667	0.030625	0.074375	0.0536111	0.0425	0.038125	0.056875	0.054375	0.026875	0.06125	0.018125	0.08	0	0.055	0.045	0.039375	0.06125	0.08
-5.25	0.0552778	0.0516667	0.0375	0.056875	0.0527778	0.0383333	0.03875	0.044375	0.058125	0.02625	0.05875	0.011875	0.07375	0	0.061875	0.0425	0.045625	0.050625	0.08625
-5.15	0.0619444	0.0527778	0.04875	0.061875	0.0544444	0.0375	0.033125	0.058125	0.063125	0.019375	0.059375	0.01625	0.065625	0.000625	0.05625	0.0375	0.045	0.05625	0.086875
-5.05	0.0611111	0.0538889	0.035	0.06	0.0480556	0.0466667	0.0325	0.045625	0.0575	0.02875	0.05	0.015	0.05875	0	0.04875	0.044375	0.041875	0.055	0.08375
-4.95	0.0544444	0.0425	0.033125	0.053125	0.0416667	0.0325	0.035625	0.055	0.048125	0.025625	0.046875	0.0125	0.068125	0	0.0475	0.026875	0.04375	0.0525	0.076875
-4.85	0.0663889	0.0494444	0.038125	0.0575	0.0463889	0.035	0.031875	0.0475	0.0575	0.02625	0.040625	0.01375	0.06875	0	0.05125	0.035	0.053125	0.051875	0.07
-4.75	0.0502778	0.0394444	0.031875	0.050625	0.0397222	0.0241667	0.02125	0.0475	0.060625	0.016875	0.045	0.00875	0.06625	0	0.04625	0.03625	0.04375	0.060625	0.068125
-4.65	0.0547222	0.0466667	0.038125	0.050625	0.0505556	0.03	0.0375	0.04625	0.06125	0.01875	0.035	0.01125	0.056875	0	0.045625	0.038125	0.038125	0.050625	0.06875
-4.55	0.0602778	0.0441667	0.034375	0.063125	0.0466667	0.04	0.0325	0.039375	0.05375	0.014375	0.03875	0.005625	0.06625	0	0.04625	0.03375	0.036875	0.053125	0.06875
-4.45	0.0469444	0.0455556	0.033125	0.054375	0.0391667	0.02	0.025	0.04125	0.05	0.01625	0.035	0.008125	0.05625	0	0.02875	0.025	0.0275	0.046875	0.059375
-4.35	0.05	0.0419444	0.033125	0.04625	0.0438889	0.0258333	0.025	0.040625	0.053125	0.02375	0.03375	0.00625	0.06125	0	0.045625	0.031875	0.035625	0.0375	0.05375
-4.25	0.0458333	0.0377778	0.026875	0.044375	0.0377778	0.0191667	0.0275	0.030625	0.0325	0.01375	0.02375	0.005	0.049375	0	0.04	0.0275	0.029375	0.036875	0.05125
-4.15	0.045	0.0475	0.020625	0.05625	0.0388889	0.0191667	0.02875	0.033125	0.051875	0.01	0.028125	0.0075	0.053125	0	0.040625	0.033125	0.038125	0.03875	0.054375
-4.05	0.0422222	0.04	0.028125	0.0475	0.0386111	0.02	0.021875	0.04375	0.049375	0.013125	0.02375	0.008125	0.050625	0	0.0425	0.033125	0.024375	0.03375	0.051875
-3.95	0.0375	0.0397222	0.01625	0.045	0.0347222	0.0166667	0.025625	0.03375	0.043125	0.0125	0.02375	0.00875	0.045625	0	0.02875	0.035	0.026875	0.029375	0.048125
-3.85	0.0394444	0.0405556	0.01875	0.04625	0.0380556	0.0191667	0.02625	0.04	0.038125	0.014375	0.0225	0.006875	0.055625	0	0.03875	0.039375	0.02875	0.039375	0.054375
-3.75	0.0363889	0.0369444	0.015625	0.035625	0.0327778	0.01	0.0225	0.0325	0.031875	0.009375	0.016875	0.0075	0.05	0	0.030625	0.025625	0.02	0.024375	0.04625
-3.65	0.0366667	0.0422222	0.02125	0.055	0.0344444	0.0175	0.01875	0.03125	0.0375	0.011875	0.021875	0.01	0.0525	0	0.03875	0.036875	0.015625	0.025625	0.03375
-3.55	0.0347222	0.0397222	0.020625	0.036875	0.0411111	0.0125	0.020625	0.0375	0.02625	0.014375	0.0175	0.01375	0.044375	0	0.0375	0.023125	0.019375	0.03125	0.044375
-3.45	0.0316667	0.0341667	0.0175	0.04125	0.0255556	0.015	0.02125	0.029375	0.024375	0.00875	0.015	0.00625	0.039375	0	0.03	0.018125	0.0175	0.02875	0.035625
-3.35	0.03	0.0288889	0.01375	0.045	0.0305556	0.01	0.013125	0.03625	0.01625	0.01375	0.010625	0.008125	0.03625	0	0.0325	0.0275	0.011875	0.024375	0.0375
-3.25	0.0280556	0.0244444	0.015	0.044375	0.0272222	0.0175	0.01875	0.021875	0.020625	0.011875	0.00875	0.008125	0.030625	0	0.031875	0.015625	0.010625	0.021875	0.0375
-3.15	0.0294444	0.0269444	0.010625	0.03875	0.0280556	0.00666667	0.015625	0.02375	0.023125	0.008125	0.006875	0.0075	0.04125	0	0.034375	0.01875	0.009375	0.015	0.024375
-3.05	0.0258333	0.0166667	0.011875	0.0375	0.0255556	0.0133333	0.018125	0.028125	0.01625	0.01375	0.00625	0.010625	0.03375	0	0.028125	0.013125	0.006875	0.014375	0.026875
-2.95	0.0183333	0.0227778	0.01375	0.03125	0.0266667	0.01	0.01125	0.025	0.013125	0.008125	0.0075	0.00625	0.02875	0	0.021875	0.015	0.011875	0.009375	0.020625
-2.85	0.0208333	0.0197222	0.00875	0.028125	0.0269444	0.01	0.019375	0.02	0.015625	0.014375	0.006875	0.010625	0.03125	0	0.02875	0.016875	0.00625	0.0225	0.02625
-2.75	0.0191667	0.0163889	0.011875	0.02125	0.0166667	0.00666667	0.013125	0.02125	0.008125	0.01375	0.004375	0.010625	0.025	0	0.02375	0.01125	0.004375	0.01375	0.013125
-2.65	0.0172222	0.0177778	0.005	0.020625	0.0205556	0.00416667	0.013125	0.01875	0.0125	0.01375	0.005	0.0075	0.025625	0	0.035	0.006875	0.005	0.011875	0.0175
-2.55	0.0144444	0.0186111	0.01	0.018125	0.0219444	0.005	0.009375	0.021875	0.011875	0.014375	0.00375	0.01	0.029375	0	0.034375	0.008125	0.005625	0.01375	0.015625
-2.45	0.0141667	0.0172222	0.011875	0.019375	0.0186111	0.01	0.006875	0.01875	0.0125	0.010625	0.00375	0.005	0.0225	0	0.034375	0.008125	0.004375	0.015625	0.00875
-2.35	0.0161111	0.00972222	0.0075	0.01625	0.0180556	0.00833333	0.0125	0.01875	0.010625	0.009375	0.003125	0.00875	0.03	0	0.029375	0.01125	0.003125	0.010625	0.0125
-2.25	0.0116667	0.00833333	0.003125	0.008125	0.0136111	0.00833333	0.01	0.014375	0.005	0.01125	0.00125	0.00875	0.028125	0	0.035625	0.005	0.004375	0.006875	0.01
-2.15	0.015	0.0113889	0.008125	0.006875	0.0194444	0.005	0.009375	0.01	0.009375	0.011875	0.001875	0.01375	0.026875	0	0.03	0.00625	0.0025	0.014375	0.010625
-2.05	0.015	0.00722222	0.0075	0.005	0.0169444	0.00666667	0.00875	0.02	0.00625	0.0125	0	0.006875	0.020625	0	0.0375	0.001875	0.001875	0.00875	0.01
-1.95	0.0105556	0.00666667	0.005625	0.005625	0.0144444	0.000833333	0.005625	0.019375	0.006875	0.01125	0.000625	0.008125	0.019375	0	0.03125	0.0025	0.0025	0.0075	0.01
-1.85	0.015	0.00527778	0.004375	0.0075	0.0147222	0.0075	0.009375	0.00625	0.008125	0.0175	0.000625	0.008125	0.0225	0	0.048125	0.0025	0.000625	0.005625	0.005625
-1.75	0.0105556	0.00777778	0.0075	0.00375	0.0119444	0.00833333	0.005625	0.01375	0.008125	0.015625	0	0.009375	0.02625	0	0.029375	0.00125	0.0025	0.006875	0.006875
-1.65	0.0138889	0.00444444	0.005	0.004375	0.0141667	0.00583333	0.006875	0.0125	0.010625	0.011875	0	0.005	0.026875	0	0.025625	0.00125	0.003125	0.01125	0.010625
-1.55	0.0105556	0.0025	0.005	0.0025	0.0130556	0.005	0.008125	0.00875	0.0125	0.015625	0	0.00625	0.02125	0	0.0275	0.00125	0.00125	0.005625	0.00625
-1.45	0.0113889	0.00333333	0.003125	0.003125	0.0119444	0.00666667	0.005	0.0075	0.00875	0.011875	0	0.001875	0.02375	0	0.03	0.00125	0.001875	0.01125	0.005
-1.35	0.00944444	0.00138889	0.001875	0.003125	0.0113889	0.0025	0.00375	0.00875	0.008125	0.01375	0.000625	0.005	0.026875	0	0.030625	0	0.00125	0.008125	0.005
-1.25	0.01	0.0025	0.004375	0.0025	0.0111111	0.00833333	0.005	0.0125	0.010625	0.0125	0	0.00625	0.019375	0	0.026875	0	0.000625	0.005625	0.00625
-1.15	0.0113889	0.00333333	0.00375	0.00125	0.0125	0.00916667	0.006875	0.010625	0.011875	0.02125	0	0.005	0.034375	0	0.03	0.000625	0.00125	0.005625	0.00375
-1.05	0.0125	0.00166667	0.005625	0.004375	0.0136111	0.00666667	0.005	0.014375	0.009375	0.009375	0	0.00625	0.021875	0	0.025	0.00125	0	0.008125	0.006875
-0.95	0.0102778	0.00194444	0.005625	0.00125	0.00972222	0.0075	0.003125	0.00875	0.0125	0.015625	0	0.00625	0.02125	0	0.025	0	0.000625	0.004375	0.009375
-0.85	0.0105556	0.00138889	0.005625	0.001875	0.0111111	0.00833333	0.0025	0.0075	0.01125	0.0125	0.000625	0.005625	0.024375	0	0.025625	0	0	0.00875	0.005
-0.75	0.0105556	0.00111111	0.006875	0.00375	0.0125	0.0108333	0.006875	0.011875	0.015625	0.011875	0	0.005625	0.021875	0	0.025	0	0.000625	0.005625	0.001875
-0.65	0.00861111	0.000555556	0.008125	0.003125	0.0147222	0.00833333	0.00375	0.014375	0.01375	0.01875	0	0.004375	0.03375	0	0.0275	0	0	0.008125	0.003125
-0.55	0.00861111	0.00166667	0.00875	0.001875	0.0111111	0.00833333	0.006875	0.0125	0.015	0.014375	0	0.004375	0.0275	0	0.028125	0	0	0.00875	0.00125
-0.45	0.0075	0.000277778	0.008125	0.00125	0.00833333	0.00666667	0.003125	0.00625	0.011875	0.015	0	0.005625	0.02875	0	0.0175	0	0	0.010625	0.0025
-0.35	0.00583333	0.00166667	0.01	0.00375	0.0108333	0.0125	0.0125	0.0125	0.019375	0.01625	0	0.003125	0.021875	0	0.025	0	0	0.00625	0.00375
-0.25	0.00833333	0.00166667	0.01	0.003125	0.0133333	0.0108333	0.00625	0.01375	0.016875	0.015	0	0.004375	0.02875	0	0.0225	0	0	0.014375	0.0025
-0.15	0.0111111	0.00166667	0.006875	0.001875	0.0108333	0.0125	0.01	0.008125	0.020625	0.018125	0	0.005	0.02	0	0.0375	0	0.000625	0.01375	0.003125
-0.05	0.00916667	0.000277778	0.01125	0.004375	0.0155556	0.0166667	0.00625	0.01375	0.02375	0.015	0	0.003125	0.02	0	0.025	0	0.000625	0.01125	0.006875
0.05	0.0152778	0.000555556	0.008125	0.00125	0.0141667	0.0233333	0.005	0.0175	0.02125	0.02	0	0.008125	0.02375	0	0.028125	0	0	0.014375	0.003125
0.15	0.0116667	0.00111111	0.01	0.006875	0.0177778	0.0208333	0.011875	0.02	0.0225	0.016875	0	0.004375	0.0275	0	0.035625	0	0.00125	0.019375	0.00625
0.25	0.00777778	0.00222222	0.01125	0.00375	0.0163889	0.015	0.01	0.019375	0.021875	0.01625	0	0.0025	0.031875	0	0.028125	0	0.00125	0.018125	0.006875
0.35	0.0116667	0.00138889	0.01375	0.004375	0.0166667	0.0183333	0.011875	0.019375	0.026875	0.01625	0	0.000625	0.034375	0	0.04125	0	0.00125	0.01375	0.005
0.45	0.00694444	0.00222222	0.01625	0.009375	0.0161111	0.0316667	0.010625	0.02375	0.02625	0.021875	0	0.005625	0.03875	0	0.039375	0	0.001875	0.020625	0.005
0.55	0.00944444	0.000833333	0.010625	0.0075	0.0183333	0.0191667	0.01375	0.023125	0.026875	0.0225	0	0.00375	0.033125	0	0.035	0	0.001875	0.023125	0.00625
0.65	0.0127778	0.00333333	0.0175	0.01375	0.0216667	0.0208333	0.015625	0.025	0.0225	0.024375	0	0.00875	0.030625	0	0.02875	0	0.0025	0.020625	0.004375
0.75	0.00972222	0.00416667	0.02125	0.01125	0.0227778	0.02	0.02	0.028125	0.023125	0.02375	0	0.011875	0.028125	0	0.0275	0	0.004375	0.035625	0.00375
0.85	0.0122222	0.00416667	0.02625	0.01125	0.0238889	0.0266667	0.02125	0.035	0.030625	0.026875	0	0.015625	0.04	0	0.0325	0	0.00625	0.03625	0.0075
0.95	0.0111111	0.00722222	0.028125	0.0175	0.0263889	0.0258333	0.018125	0.03875	0.031875	0.03	0	0.02375	0.038125	0	0.03375	0	0.005625	0.039375	0.008125
1.05	0.0113889	0.00805556	0.03375	0.0125	0.0272222	0.0366667	0.01875	0.040625	0.025	0.030625	0	0.02125	0.05125	0	0.036875	0	0.00875	0.0425	0.005625
1.15	0.0130556	0.01	0.04	0.025	0.0330556	0.0475	0.02125	0.035	0.03625	0.036875	0	0.043125	0.05	0	0.034375	0	0.01625	0.043125	0.01
1.25	0.00972222	0.0105556	0.03625	0.02	0.0263889	0.0408333	0.02125	0.04	0.035	0.038125	0	0.0475	0.050625	0	0.038125	0	0.016875	0.049375	0.014375
1.35	0.0152778	0.0125	0.045	0.028125	0.0361111	0.0508333	0.03875	0.04125	0.03625	0.055625	0	0.065	0.058125	0	0.04375	0	0.0225	0.05125	0.01625
1.45	0.0122222	0.0169444	0.06125	0.0275	0.0411111	0.0541667	0.041875	0.055625	0.04	0.059375	0	0.086875	0.065625	0	0.0375	0	0.025	0.071875	0.015
1.55	0.0136111	0.0138889	0.056875	0.03	0.0419444	0.0416667	0.03875	0.0475	0.038125	0.056875	0	0.083125	0.051875	0	0.0275	0	0.0275	0.069375	0.0175
1.65	0.0108333	0.0186111	0.069375	0.036875	0.0444444	0.0633333	0.058125	0.06375	0.041875	0.069375	0	0.099375	0.06625	0	0.03875	0	0.0375	0.075	0.023125
1.75	0.0141667	0.0175	0.0625	0.0425	0.0455556	0.06	0.054375	0.058125	0.040625	0.055625	0	0.100625	0.070625	0	0.028125	0	0.03875	0.07375	0.021875
1.85	0.0183333	0.0227778	0.08	0.05	0.0591667	0.0641667	0.063125	0.071875	0.0475	0.07625	0	0.146875	0.07625	0	0.036875	0	0.046875	0.0875	0.033125
1.95	0.0155556	0.0258333	0.083125	0.06	0.0630556	0.0575	0.073125	0.08	0.049375	0.07	0	0.14	0.073125	0	0.030625	0	0.065625	0.08125	0.0325
2.05	0.0155556	0.0261111	0.08625	0.05875	0.0669444	0.0633333	0.0775	0.090625	0.038125	0.075625	0	0.135625	0.06875	0	0.031875	0	0.07875	0.085	0.03875
2.15	0.0133333	0.0294444	0.09625	0.065	0.0786111	0.0725	0.09	0.076875	0.0475	0.0675	0	0.14375	0.066875	0	0.038125	0	0.076875	0.085625	0.034375
2.25	0.0163889	0.0294444	0.095625	0.060625	0.0730556	0.0825	0.099375	0.075	0.04125	0.070625	0	0.1075	0.08	0	0.031875	0	0.071875	0.085	0.045
2.35	0.0155556	0.035	0.1025	0.075	0.0869444	0.0866667	0.11375	0.093125	0.048125	0.0925	0	0.13	0.065625	0	0.035625	0	0.113125	0.10625	0.045625
2.45	0.0197222	0.0291667	0.07875	0.0775	0.0972222	0.1	0.105625	0.1	0.065625	0.074375	0	0.12375	0.0675	0	0.04125	0	0.129375	0.096875	0.060625
2.55	0.0130556	0.0261111	0.089375	0.07	0.0852778	0.0808333	0.108125	0.0825	0.053125	0.071875	0	0.110625	0.06	0	0.0325	0	0.13125	0.09875	0.06
2.65	0.0133333	0.0286111	0.101875	0.075625	0.104722	0.0858333	0.11625	0.099375	0.061875	0.0975	0	0.113125	0.074375	0	0.030625	0	0.15	0.096875	0.080625
2.75	0.0125	0.0277778	0.071875	0.059375	0.0997222	0.0775	0.10125	0.086875	0.06	0.085	0	0.095625	0.0675	0	0.02875	0	0.17375	0.08125	0.09125
2.85	0.0177778	0.0227778	0.07875	0.051875	0.126389	0.0941667	0.1075	0.088125	0.080625	0.084375	0	0.076875	0.07	0	0.04125	0	0.1675	0.094375	0.07125
2.95	0.0186111	0.0180556	0.074375	0.043125	0.1025	0.0908333	0.099375	0.08375	0.06375	0.0825	0	0.07875	0.056875	0	0.028125	0	0.16	0.081875	0.085625
3.05	0.0155556	0.0147222	0.055	0.04125	0.0961111	0.0791667	0.1	0.071875	0.07	0.09	0	0.048125	0.053125	0	0.02125	0	0.140625	0.06125	0.099375
3.15	0.0136111	0.00944444	0.056875	0.035	0.0988889	0.0891667	0.095	0.06125	0.071875	0.076875	0	0.06125	0.058125	0	0.035	0	0.12875	0.0575	0.12125
3.25	0.0147222	0.00638889	0.045	0.029375	0.0702778	0.0608333	0.08125	0.055625	0.074375	0.058125	0	0.05125	0.045625	0	0.03125	0	0.120625	0.049375	0.093125
3.35	0.0111111	0.00611111	0.043125	0.025	0.0769444	0.055	0.079375	0.050625	0.0625	0.06375	0	0.034375	0.046875	0	0.029375	0	0.105625	0.05	0.12625
3.45	0.0102778	0.00388889	0.04	0.016875	0.0727778	0.06	0.075625	0.065	0.06625	0.048125	0	0.03875	0.04	0	0.035625	0	0.08375	0.0325	0.109375
3.55	0.0125	0.00277778	0.03	0.01625	0.0508333	0.0341667	0.06125	0.034375	0.05375	0.048125	0	0.028125	0.034375	0	0.038125	0	0.055625	0.03125	0.1125
3.65	0.0141667	0.00138889	0.020625	0.01625	0.0475	0.0375	0.05125	0.03125	0.0575	0.038125	0	0.020625	0.0325	0	0.034375	0	0.055	0.029375	0.100625
3.75	0.0108333	0.000833333	0.02875	0.01125	0.0361111	0.0241667	0.0375	0.035625	0.053125	0.031875	0	0.016875	0.029375	0	0.03	0	0.035625	0.018125	0.084375
3.85	0.0102778	0.00111111	0.018125	0.01	0.0316667	0.0241667	0.041875	0.02375	0.03375	0.0225	0	0.011875	0.0275	0	0.0275	0	0.031875	0.021875	0.071875
3.95	0.0105556	0.00166667	0.016875	0.009375	0.0313889	0.0275	0.03375	0.029375	0.036875	0.025	0	0.0175	0.025	0	0.030625	0	0.029375	0.013125	0.068125
4.05	0.01	0.000555556	0.015625	0.005	0.0277778	0.0208333	0.038125	0.01875	0.045	0.029375	0	0.00875	0.03125	0	0.03125	0	0.028125	0.0125	0.0575
4.15	0.01	0	0.018125	0.00625	0.0197222	0.0183333	0.02625	0.028125	0.040625	0.02	0	0.006875	0.0225	0	0.035625	0	0.01625	0.01625	0.049375
4.25	0.00833333	0	0.02	0.005625	0.0183333	0.0241667	0.016875	0.019375	0.02625	0.01125	0	0.010625	0.0225	0	0.025	0.00125	0.020625	0.010625	0.029375
4.35	0.00583333	0	0.013125	0.005625	0.0211111	0.01	0.02	0.026875	0.034375	0.015625	0	0.005	0.02	0	0.025625	0.000625	0.010625	0.01125	0.038125
4.45	0.00611111	0	0.01375	0.005	0.02	0.0141667	0.015	0.02	0.033125	0.010625	0	0.0075	0.02	0	0.025625	0.000625	0.008125	0.009375	0.0325
4.55	0.00583333	0	0.01125	0.005	0.0197222	0.0166667	0.011875	0.01875	0.02375	0.01125	0	0.003125	0.016875	0	0.024375	0	0.00875	0.009375	0.021875
4.65	0.0119444	0	0.014375	0.00625	0.0191667	0.0158333	0.015625	0.01875	0.02625	0.006875	0	0.00625	0.0225	0	0.03	0.00125	0.011875	0.0075	0.026875
4.75	0.00638889	0	0.01375	0.006875	0.0194444	0.00583333	0.00875	0.015625	0.023125	0.009375	0	0.005	0.02125	0	0.02625	0	0.005	0.010625	0.01875
4.85	0.00611111	0	0.011875	0.00375	0.0211111	0.015	0.00625	0.01875	0.035	0.009375	0	0.006875	0.015625	0	0.03	0.000625	0.00375	0.00375	0.025
4.95	0.00722222	0	0.010625	0.006875	0.0205556	0.0141667	0.006875	0.01875	0.02375	0.00625	0	0.01	0.019375	0	0.025625	0.0025	0.006875	0.005625	0.015
5.05	0.00527778	0	0.009375	0.00875	0.0194444	0.01	0.008125	0.01375	0.025	0.008125	0	0.00375	0.0125	0	0.015625	0.000625	0.001875	0.00625	0.01875
5.15	0.00527778	0	0.01	0.006875	0.0191667	0.00666667	0.009375	0.026875	0.023125	0.006875	0	0.005	0.023125	0	0.026875	0.001875	0.001875	0.005	0.0175
5.25	0.00777778	0	0.010625	0.004375	0.0213889	0.00833333	0.005	0.0175	0.026875	0.00625	0	0.003125	0.01375	0	0.01875	0.00625	0.00125	0.00625	0.0175
5.35	0.00583333	0	0.015	0.01125	0.0225	0.0075	0.008125	0.029375	0.0275	0.008125	0	0.00125	0.024375	0	0.024375	0.00375	0.001875	0.008125	0.015625
5.45	0.00972222	0	0.016875	0.01	0.0161111	0.00583333	0.013125	0.02625	0.02625	0.0075	0	0.005625	0.015	0	0.0275	0.00875	0	0.0075	0.018125
5.55	0.00694444	0	0.011875	0.006875	0.0169444	0.0025	0.01125	0.023125	0.02875	0.0075	0	0.003125	0.019375	0	0.03	0.00625	0.00125	0.006875	0.0125
5.65	0.0075	0	0.008125	0.003125	0.0186111	0.00333333	0.00875	0.019375	0.02375	0.00625	0	0.003125	0.023125	0	0.024375	0.004375	0.000625	0.0075	0.01625
5.75	0.01	0.000277778	0.00875	0.008125	0.0213889	0.00583333	0.0075	0.02	0.02125	0.006875	0	0.001875	0.015625	0	0.025	0.016875	0	0.006875	0.01625
5.85	0.00944444	0.000277778	0.011875	0.004375	0.0241667	0.0075	0.0075	0.025	0.030625	0.00625	0	0.00375	0.01875	0	0.026875	0.01375	0.000625	0.009375	0.018125
5.95	0.0105556	0	0.008125	0.006875	0.0219444	0.0075	0.01375	0.035	0.03375	0.005625	0.000625	0.003125	0.02	0	0.03625	0.019375	0.00125	0.008125	0.01625
6.05	0.00833333	0.000277778	0.006875	0.0075	0.0172222	0.0025	0.010625	0.023125	0.030625	0.008125	0	0.0025	0.02125	0	0.030625	0.0225	0	0.0075	0.013125
6.15	0.0105556	0.000277778	0.005625	0.008125	0.0194444	0.00583333	0.016875	0.021875	0.02875	0.005625	0	0.005625	0.021875	0	0.03625	0.021875	0.00125	0.009375	0.011875
6.25	0.00861111	0.000555556	0.00625	0.0075	0.0186111	0.0075	0.0125	0.02375	0.02625	0.004375	0	0.003125	0.021875	0	0.038125	0.01875	0.000625	0.008125	0.014375
6.35	0.0075	0.000277778	0.00625	0.00625	0.0258333	0.00916667	0.015	0.01875	0.02875	0.006875	0	0.004375	0.024375	0	0.0275	0.0375	0.00125	0.01125	0.01375
6.45	0.0133333	0.00111111	0.005	0.0075	0.0205556	0.005	0.011875	0.02875	0.03375	0.005	0	0.0025	0.0375	0	0.035625	0.03625	0.000625	0.01625	0.010625
6.55	0.00888889	0.00166667	0.00625	0.01	0.0211111	0.005	0.015	0.026875	0.02125	0.00375	0	0.003125	0.02375	0.000625	0.0275	0.025	0.00125	0.010625	0.014375
6.65	0.0108333	0.000555556	0.00375	0.0125	0.0225	0.00666667	0.0125	0.025	0.021875	0.00875	0	0.0025	0.025625	0	0.0375	0.03125	0.00125	0.00875	0.018125
6.75	0.0111111	0.000833333	0.00625	0.008125	0.0205556	0.005	0.015	0.03375	0.02625	0.006875	0	0.0025	0.02625	0	0.03375	0.03375	0.00125	0.014375	0.01375
6.85	0.0138889	0.00277778	0.005625	0.010625	0.0252778	0.00333333	0.01	0.0275	0.030625	0.006875	0	0.005	0.03	0	0.035625	0.0375	0.004375	0.02	0.005
6.95	0.0141667	0.00305556	0.004375	0.0075	0.0202778	0.0116667	0.01625	0.03	0.03125	0.010625	0.000625	0.00125	0.024375	0	0.038125	0.035625	0.001875	0.011875	0.010625
7.05	0.00944444	0.00361111	0.00875	0.01	0.0236111	0.00833333	0.01125	0.02625	0.023125	0.008125	0	0.0025	0.028125	0	0.03625	0.035	0.00125	0.013125	0.01375
7.15	0.0155556	0.00388889	0.00875	0.010625	0.0258333	0.0075	0.005625	0.04125	0.020625	0.013125	0	0.0025	0.02625	0	0.03875	0.031875	0.003125	0.02	0.014375
7.25	0.0113889	0.00361111	0.0075	0.013125	0.0197222	0.00416667	0.008125	0.02875	0.02125	0.0125	0	0.006875	0.02625	0	0.029375	0.036875	0.00375	0.016875	0.016875
7.35	0.0138889	0.00805556	0.0075	0.01375	0.0263889	0.00916667	0.014375	0.035625	0.026875	0.021875	0.000625	0.005625	0.03125	0	0.035625	0.0375	0.003125	0.028125	0.01875
7.45	0.0105556	0.00555556	0.00875	0.014375	0.0316667	0.01	0.015	0.03625	0.01875	0.019375	0.000625	0.005	0.02875	0	0.0375	0.030625	0.01	0.0175	0.02
7.55	0.0138889	0.005	0.00875	0.015625	0.0286111	0.0116667	0.00875	0.033125	0.020625	0.01125	0.001875	0.00875	0.0275	0	0.024375	0.036875	0.009375	0.013125	0.01625
7.65	0.0111111	0.00833333	0.015	0.023125	0.0369444	0.0141667	0.008125	0.03	0.02	0.021875	0	0.006875	0.036875	0	0.0275	0.034375	0.008125	0.02125	0.021875
7.75	0.0141667	0.00833333	0.00625	0.02125	0.0347222	0.0108333	0.013125	0.033125	0.023125	0.016875	0.00125	0.008125	0.03125	0	0.035	0.024375	0.01	0.03125	0.02
7.85	0.0194444	0.01	0.018125	0.02	0.0311111	0.0141667	0.015625	0.036875	0.020625	0.02625	0.000625	0.014375	0.0375	0	0.02875	0.038125	0.01625	0.029375	0.018125
7.95	0.0186111	0.0116667	0.016875	0.023125	0.0391667	0.0233333	0.01	0.0375	0.0225	0.025625	0.00125	0.01375	0.03125	0	0.02875	0.033125	0.014375	0.03	0.02375
8.05	0.015	0.0133333	0.014375	0.023125	0.035	0.02	0.011875	0.044375	0.023125	0.01875	0.000625	0.01625	0.03375	0	0.024375	0.0275	0.023125	0.026875	0.02625
8.15	0.0197222	0.0155556	0.023125	0.020625	0.0419444	0.0225	0.01375	0.04375	0.02	0.03	0.00125	0.010625	0.043125	0	0.028125	0.025625	0.021875	0.0375	0.03375
8.25	0.0194444	0.0152778	0.018125	0.02125	0.0394444	0.0291667	0.008125	0.036875	0.021875	0.02625	0.003125	0.021875	0.044375	0	0.02375	0.023125	0.018125	0.041875	0.02125
8.35	0.0166667	0.0222222	0.02125	0.0275	0.05	0.0358333	0.01	0.030625	0.025625	0.034375	0.001875	0.01125	0.039375	0	0.025625	0.018125	0.0325	0.044375	0.026875
8.45	0.0219444	0.0272222	0.02875	0.030625	0.0458333	0.035	0.015625	0.045	0.024375	0.03875	0.0025	0.01875	0.038125	0.000625	0.026875	0.029375	0.029375	0.04	0.034375
8.55	0.0222222	0.0247222	0.02875	0.02875	0.0475	0.0383333	0.013125	0.046875	0.020625	0.03625	0.0025	0.01875	0.0475	0.000625	0.031875	0.020625	0.0375	0.036875	0.043125
8.65	0.0222222	0.0288889	0.02625	0.033125	0.0605556	0.0241667	0.01125	0.055625	0.02	0.029375	0.00375	0.02	0.046875	0	0.025625	0.025	0.038125	0.045625	0.04125
8.75	0.0241667	0.0277778	0.02375	0.036875	0.0447222	0.0483333	0.01125	0.04625	0.024375	0.02875	0.00125	0.015625	0.049375	0.0025	0.0325	0.02375	0.033125	0.03875	0.038125
8.85	0.025	0.0355556	0.041875	0.03625	0.0497222	0.0491667	0.01	0.05625	0.02375	0.03375	0.003125	0.019375	0.035625	0.0025	0.02875	0.02625	0.03375	0.03875	0.04375
8.95	0.0219444	0.0383333	0.044375	0.03	0.0602778	0.0483333	0.018125	0.04875	0.021875	0.038125	0.0025	0.018125	0.040625	0.004375	0.031875	0.035	0.041875	0.04375	0.0475
9.05	0.0255556	0.0297222	0.045	0.03	0.0519444	0.06	0.016875	0.06125	0.023125	0.034375	0.005	0.01375	0.0425	0.000625	0.029375	0.03	0.0375	0.04375	0.053125
9.15	0.0294444	0.0369444	0.04125	0.033125	0.0627778	0.0541667	0.01875	0.06	0.031875	0.045	0.00375	0.02	0.045625	0.001875	0.04	0.02	0.04625	0.0375	0.05125
9.25	0.025	0.0344444	0.0425	0.033125	0.0577778	0.0525	0.01625	0.049375	0.030625	0.03125	0.005625	0.013125	0.038125	0.001875	0.04125	0.03	0.06	0.0425	0.055625
9.35	0.0347222	0.0302778	0.05375	0.033125	0.0641667	0.0575	0.02125	0.058125	0.02875	0.043125	0.006875	0.02125	0.036875	0.00375	0.036875	0.023125	0.04625	0.04625	0.069375
9.45	0.0313889	0.0352778	0.0625	0.040625	0.0680556	0.0766667	0.02125	0.0525	0.03375	0.030625	0.001875	0.020625	0.03875	0.005625	0.031875	0.04	0.055625	0.051875	0.063125
9.55	0.0347222	0.0336111	0.066875	0.041875	0.0630556	0.0566667	0.020625	0.060625	0.01625	0.045625	0.005	0.0175	0.026875	0.004375	0.044375	0.02	0.05875	0.054375	0.066875
9.65	0.0386111	0.0333333	0.07	0.044375	0.07	0.07	0.02125	0.07	0.025625	0.04625	0.0075	0.019375	0.041875	0.00625	0.035	0.026875	0.045625	0.071875	0.071875
9.75	0.0308333	0.0327778	0.063125	0.04125	0.0572222	0.075	0.02	0.064375	0.02125	0.038125	0.01	0.02125	0.02625	0.0075	0.03125	0.030625	0.045	0.066875	0.0725
9.85	0.0266667	0.0375	0.08125	0.038125	0.0666667	0.0566667	0.028125	0.069375	0.02625	0.041875	0.006875	0.025625	0.035	0.00625	0.04	0.025625	0.06	0.055625	0.06875
9.95	0.0441667	0.0352778	0.075	0.04375	0.065	0.0825	0.033125	0.063125	0.029375	0.04375	0.009375	0.028125	0.031875	0.00375	0.0325	0.03	0.064375	0.066875	0.063125
10.05	0.0338889	0.0338889	0.074375	0.043125	0.0661111	0.0616667	0.035625	0.0625	0.01125	0.046875	0.005625	0.033125	0.0275	0.005625	0.030625	0.029375	0.063125	0.068125	0.058125
10.15	0.0377778	0.0330556	0.086875	0.043125	0.0597222	0.0766667	0.029375	0.065625	0.024375	0.058125	0.0125	0.0325	0.035	0.01125	0.039375	0.035	0.07	0.0675	0.07125
10.25	0.0327778	0.0308333	0.06875	0.046875	0.0488889	0.0658333	0.031875	0.05625	0.02875	0.044375	0.00875	0.029375	0.02875	0.010625	0.035625	0.0275	0.060625	0.0675	0.061875
10.35	0.03	0.0308333	0.081875	0.056875	0.0591667	0.0808333	0.045625	0.06375	0.023125	0.0525	0.01125	0.030625	0.026875	0.0125	0.04375	0.040625	0.045	0.07	0.069375
10.45	0.0325	0.0433333	0.09375	0.0525	0.0577778	0.0741667	0.044375	0.06	0.02375	0.050625	0.008125	0.03	0.03	0.01	0.0425	0.03375	0.060625	0.079375	0.07
10.55	0.0338889	0.0341667	0.07125	0.06875	0.0558333	0.0658333	0.034375	0.039375	0.02625	0.05375	0.01	0.03	0.02875	0.016875	0.040625	0.03125	0.049375	0.0775	0.066875
10.65	0.0361111	0.0394444	0.09375	0.06375	0.0686111	0.0758333	0.046875	0.049375	0.0425	0.058125	0.008125	0.034375	0.035	0.016875	0.044375	0.043125	0.076875	0.075	0.0675
10.75	0.035	0.0363889	0.075	0.068125	0.0519444	0.07	0.045	0.055	0.029375	0.07375	0.00875	0.0275	0.03625	0.023125	0.036875	0.040625	0.05125	0.065	0.05625
10.85	0.0372222	0.0483333	0.07875	0.09125	0.0611111	0.0658333	0.056875	0.04875	0.036875	0.06875	0.01625	0.038125	0.029375	0.02375	0.04875	0.045	0.06125	0.076875	0.06125
10.95	0.0380556	0.0447222	0.070625	0.0825	0.0525	0.0733333	0.06	0.056875	0.0375	0.08	0.010625	0.04375	0.0325	0.034375	0.041875	0.0525	0.05875	0.049375	0.060625
11.05	0.0383333	0.0463889	0.079375	0.07625	0.0458333	0.0641667	0.046875	0.0575	0.03875	0.058125	0.0175	0.04375	0.0275	0.029375	0.03875	0.045625	0.04375	0.059375	0.046875
11.15	0.0394444	0.0463889	0.068125	0.09375	0.0638889	0.0733333	0.0575	0.0525	0.03875	0.0825	0.015625	0.041875	0.0375	0.040625	0.04375	0.048125	0.049375	0.05375	0.059375
11.25	0.0380556	0.0480556	0.074375	0.086875	0.0527778	0.07	0.0525	0.039375	0.038125	0.08	0.016875	0.0425	0.03125	0.06	0.030625	0.063125	0.038125	0.053125	0.044375
11.35	0.0486111	0.0483333	0.080625	0.09625	0.0486111	0.0783333	0.056875	0.04625	0.045	0.076875	0.018125	0.0575	0.020625	0.063125	0.03375	0.061875	0.055	0.065	0.043125
11.45	0.0477778	0.0558333	0.074375	0.10625	0.0536111	0.0833333	0.053125	0.046875	0.054375	0.07125	0.02375	0.054375	0.030625	0.065	0.033125	0.071875	0.050625	0.058125	0.051875
11.55	0.0502778	0.0561111	0.075625	0.09125	0.0466667	0.0691667	0.0525	0.03875	0.036875	0.06625	0.026875	0.061875	0.020625	0.070625	0.0275	0.05875	0.05625	0.043125	0.041875
11.65	0.045	0.0580556	0.065	0.09	0.0377778	0.0666667	0.063125	0.039375	0.06125	0.08125	0.040625	0.0775	0.024375	0.083125	0.021875	0.063125	0.044375	0.060625	0.05
11.75	0.0438889	0.0502778	0.06375	0.093125	0.0358333	0.0733333	0.06125	0.033125	0.04875	0.066875	0.035625	0.04875	0.024375	0.08625	0.0225	0.065625	0.04625	0.044375	0.035
11.85	0.0530556	0.0516667	0.068125	0.083125	0.0383333	0.06	0.05875	0.039375	0.046875	0.080625	0.0475	0.054375	0.028125	0.0825	0.029375	0.055625	0.044375	0.04125	0.040625
11.95	0.0525	0.0577778	0.064375	0.075625	0.0377778	0.0733333	0.06	0.025	0.03375	0.064375	0.07125	0.054375	0.029375	0.1	0.021875	0.054375	0.0425	0.04875	0.038125
12.05	0.0555556	0.0522222	0.063125	0.081875	0.0255556	0.0708333	0.0675	0.026875	0.040625	0.070625	0.08625	0.065	0.019375	0.0975	0.025625	0.06375	0.0425	0.04625	0.029375
12.15	0.0575	0.0516667	0.065625	0.08375	0.0280556	0.0466667	0.061875	0.025	0.045	0.081875	0.10625	0.0775	0.03	0.101875	0.02	0.073125	0.041875	0.051875	0.04125
12.25	0.0469444	0.0441667	0.055	0.076875	0.0219444	0.0491667	0.07875	0.02375	0.0425	0.0625	0.11	0.096875	0.02875	0.10625	0.018125	0.060625	0.036875	0.03875	0.03625
12.35	0.0591667	0.0505556	0.05625	0.06	0.0197222	0.0533333	0.0575	0.025	0.04375	0.075625	0.12625	0.096875	0.03	0.12375	0.011875	0.065625	0.03875	0.035	0.0375
12.45	0.0441667	0.0466667	0.053125	0.05875	0.0186111	0.0466667	0.075625	0.028125	0.055625	0.0625	0.179375	0.09375	0.02	0.125625	0.014375	0.07125	0.04	0.035	0.021875
12.55	0.0522222	0.0411111	0.053125	0.050625	0.0175	0.0491667	0.06375	0.0175	0.03625	0.055625	0.155625	0.0825	0.034375	0.080625	0.01125	0.06375	0.03	0.03875	0.0275
12.65	0.0577778	0.0441667	0.053125	0.05125	0.0183333	0.0466667	0.0625	0.01875	0.045625	0.05875	0.2125	0.1075	0.03375	0.10375	0.013125	0.06	0.030625	0.03125	0.026875
12.75	0.0541667	0.0386111	0.046875	0.044375	0.0177778	0.0341667	0.06375	0.014375	0.03625	0.050625	0.17875	0.083125	0.02875	0.099375	0.0175	0.065	0.041875	0.038125	0.02875
12.85	0.0544444	0.0525	0.038125	0.04	0.0177778	0.0525	0.05875	0.01	0.035625	0.048125	0.199375	0.081875	0.0325	0.10875	0.01125	0.06375	0.03375	0.031875	0.02875
12.95	0.0563889	0.0505556	0.03875	0.05	0.0175	0.0366667	0.06625	0.0175	0.0275	0.043125	0.184375	0.07625	0.02625	0.110625	0.00875	0.068125	0.02875	0.030625	0.02375
13.05	0.0477778	0.0405556	0.04375	0.040625	0.0119444	0.0391667	0.064375	0.01125	0.040625	0.0425	0.1675	0.066875	0.021875	0.10125	0.013125	0.045625	0.024375	0.02375	0.021875
13.15	0.0594444	0.0408333	0.04375	0.0275	0.01	0.04	0.05625	0.006875	0.030625	0.034375	0.174375	0.0625	0.016875	0.118125	0.013125	0.0575	0.026875	0.033125	0.0275
13.25	0.0558333	0.0463889	0.03	0.02875	0.00861111	0.0333333	0.055625	0.008125	0.035625	0.03625	0.139375	0.04875	0.014375	0.103125	0.00625	0.05125	0.028125	0.0175	0.01875
13.35	0.0519444	0.0388889	0.036875	0.031875	0.00972222	0.0225	0.055625	0.00625	0.026875	0.035	0.12625	0.035	0.011875	0.11125	0.008125	0.05	0.025	0.01875	0.021875
13.45	0.0472222	0.0338889	0.025	0.024375	0.0075	0.0208333	0.05625	0.00625	0.02875	0.029375	0.095625	0.035	0.008125	0.08875	0.00875	0.0475	0.02125	0.014375	0.030625
13.55	0.0480556	0.0344444	0.019375	0.025625	0.00861111	0.0216667	0.045625	0.0075	0.025	0.021875	0.069375	0.0275	0.01	0.095625	0.00875	0.048125	0.016875	0.02125	0.02125
13.65	0.0488889	0.0383333	0.02	0.02125	0.00916667	0.0191667	0.04875	0.00625	0.034375	0.020625	0.06125	0.015	0.010625	0.090625	0.0075	0.0375	0.02	0.016875	0.0175
13.75	0.0472222	0.0302778	0.016875	0.023125	0.00805556	0.0158333	0.04875	0.005625	0.03125	0.016875	0.04125	0.013125	0.005625	0.084375	0.00875	0.0375	0.021875	0.016875	0.023125
13.85	0.0452778	0.0319444	0.02125	0.021875	0.00583333	0.0141667	0.03875	0.006875	0.03125	0.02125	0.035625	0.01	0.003125	0.088125	0.00875	0.039375	0.015	0.015625	0.015625
13.95	0.0513889	0.0244444	0.0175	0.016875	0.00916667	0.0183333	0.03625	0.00125	0.020625	0.01625	0.033125	0.0125	0.00375	0.08625	0.011875	0.04125	0.018125	0.019375	0.01625
14.05	0.0494444	0.0227778	0.01375	0.02	0.00555556	0.0133333	0.040625	0.003125	0.02375	0.015625	0.02875	0.01	0.0025	0.084375	0.006875	0.03625	0.016875	0.02	0.016875
14.15	0.0480556	0.0236111	0.01125	0.016875	0.00472222	0.00833333	0.0375	0.003125	0.026875	0.01125	0.03	0.008125	0.001875	0.11	0.009375	0.031875	0.015625	0.01375	0.016875
14.25	0.0469444	0.0202778	0.009375	0.0175	0.00777778	0.00833333	0.0325	0.001875	0.0225	0.015	0.025	0.01	0.003125	0.08625	0.005625	0.026875	0.010625	0.008125	0.009375
14.35	0.0566667	0.0241667	0.00875	0.01625	0.00694444	0.0108333	0.02875	0.001875	0.018125	0.01	0.01875	0.005625	0.00125	0.090625	0.01	0.0225	0.013125	0.01	0.013125
14.45	0.0455556	0.0205556	0.004375	0.0125	0.00444444	0.0075	0.025625	0.003125	0.016875	0.013125	0.021875	0.006875	0	0.090625	0.00875	0.02125	0.014375	0.015625	0.01125
14.55	0.0433333	0.0163889	0.006875	0.01375	0.00361111	0.00666667	0.02375	0.000625	0.020625	0.01	0.01875	0.00625	0.000625	0.073125	0.005625	0.020625	0.015	0.00625	0.005625
14.65	0.0469444	0.0208333	0.005	0.00875	0.00666667	0.00666667	0.020625	0.000625	0.01375	0.008125	0.0175	0.006875	0.000625	0.07625	0.005625	0.019375	0.00625	0.008125	0.0075
14.75	0.0433333	0.0119444	0.004375	0.0075	0.00527778	0.00583333	0.0175	0.000625	0.0175	0.009375	0.01875	0.005	0.000625	0.0775	0.00875	0.011875	0.010625	0.005	0.005
14.85	0.045	0.0130556	0.004375	0.01375	0.00222222	0.00333333	0.01875	0.000625	0.014375	0.0125	0.013125	0.004375	0.000625	0.081875	0.0025	0.0125	0.0075	0.005	0.004375
14.95	0.0466667	0.0180556	0.003125	0.005	0.00333333	0.00583333	0.01875	0.000625	0.01	0.00625	0.01875	0.00375	0.000625	0.075	0.005625	0.01375	0.008125	0.008125	0.005
15.05	0.0425	0.0108333	0.00375	0.015	0.00222222	0.005	0.011875	0.000625	0.010625	0.005625	0.01875	0.00375	0.001875	0.071875	0.001875	0.01	0.00875	0.004375	0.004375
15.15	0.0433333	0.0147222	0.003125	0.005	0.00222222	0.00333333	0.0075	0	0.00875	0.006875	0.016875	0.00375	0	0.07	0.0025	0.0125	0.0075	0.005625	0.003125
15.25	0.0366667	0.01	0.005625	0.006875	0.00305556	0.00416667	0.01125	0.000625	0.005	0.00375	0.02625	0.003125	0	0.04625	0.005	0.01125	0.005625	0.003125	0.001875
15.35	0.0430556	0.00972222	0.00125	0.00875	0.00166667	0.00333333	0.009375	0	0.005	0.00875	0.02125	0.003125	0	0.055	0.001875	0.00375	0.006875	0.0025	0.003125
15.45	0.0366667	0.00916667	0.001875	0.01125	0.00222222	0.005	0.006875	0.00125	0.00375	0.005625	0.025625	0.00625	0	0.058125	0.000625	0.0075	0.005625	0.0025	0.000625
15.55	0.035	0.005	0.0025	0.003125	0.000555556	0.00166667	0.00625	0.000625	0.005	0.005625	0.016875	0.0025	0	0.04	0.001875	0.005	0.008125	0.003125	0.001875
15.65	0.0325	0.00444444	0.000625	0.005	0.000277778	0.0025	0.008125	0.000625	0.003125	0.005625	0.0225	0.001875	0	0.041875	0.001875	0.005	0.00625	0.001875	0.000625
15.75	0.0247222	0.00555556	0.001875	0.00375	0.000833333	0.000833333	0.004375	0.000625	0.0025	0.005625	0.016875	0.004375	0	0.045625	0.00125	0.008125	0.00125	0.003125	0.00125
15.85	0.0352778	0.00388889	0.005625	0.005625	0.000833333	0.000833333	0.006875	0.000625	0.0025	0.000625	0.0275	0.000625	0	0.045	0.000625	0.0025	0.003125	0.00125	0.00125
15.95	0.0297222	0.00444444	0.000625	0.005	0.000833333	0.000833333	0.0025	0	0.000625	0.00375	0.025	0.0025	0	0.04625	0.00125	0.005	0.00625	0.00375	0
16.05	0.0283333	0.00194444	0.00125	0.0025	0.000555556	0.00333333	0.004375	0.000625	0.00375	0.00375	0.028125	0.00375	0	0.029375	0.00125	0.0025	0.003125	0.0025	0.00125
16.15	0.0244444	0.00361111	0.001875	0.00125	0.000555556	0	0.003125	0	0.00125	0.001875	0.02375	0.001875	0	0.035	0.001875	0.003125	0.004375	0.00375	0
16.25	0.0197222	0.00138889	0.001875	0.005625	0	0.0025	0.005625	0	0.00125	0.003125	0.02625	0.000625	0	0.030625	0	0.00125	0	0	0
16.35	0.0213889	0.00222222	0.001875	0.004375	0.000277778	0.00166667	0.00375	0	0.0025	0.001875	0.021875	0.000625	0	0.030625	0.000625	0.003125	0.00125	0.000625	0
16.45	0.02	0.00222222	0.003125	0.005	0.000555556	0.00166667	0.0025	0.000625	0.0025	0.0025	0.021875	0.00125	0	0.025625	0	0.00125	0.000625	0	0
16.55	0.0166667	0.000833333	0.000625	0.0025	0.000555556	0.000833333	0.0025	0	0.00375	0.00125	0.024375	0.00125	0	0.013125	0	0.0025	0.00125	0.00125	0
16.65	0.0155556	0.000555556	0.001875	0.00375	0.000555556	0.000833333	0.001875	0.000625	0.00125	0	0.020625	0.000625	0	0.026875	0.000625	0.003125	0	0.000625	0
16.75	0.0122222	0.00166667	0.00125	0.00125	0	0.000833333	0.00125	0	0	0.00125	0.0175	0.0025	0	0.01375	0	0.00125	0.0025	0	0
16.85	0.00944444	0.000833333	0.001875	0.003125	0	0.000833333	0.000625	0	0.00125	0	0.020625	0.00125	0	0.020625	0.000625	0	0.001875	0.000625	0
16.95	0.00888889	0.000555556	0.001875	0.001875	0	0	0.003125	0	0	0	0.01625	0.00125	0	0.01875	0.000625	0	0.001875	0.000625	0
17.05	0.01	0.000833333	0	0.00125	0	0.000833333	0.0025	0	0	0	0.014375	0.001875	0	0.018125	0	0	0.00125	0	0
17.15	0.00888889	0.000833333	0.000625	0	0	0	0.00125	0	0	0	0.01	0.0025	0	0.0225	0	0	0	0	0
17.25	0.00638889	0	0.00125	0.00375	0	0.000833333	0.00125	0	0	0	0.004375	0.001875	0	0.0175	0	0	0	0	0
17.35	0.0075	0	0.000625	0.0025	0.000277778	0	0.001875	0	0	0	0.006875	0.00125	0	0.0125	0	0	0.00125	0	0
17.45	0.00388889	0.000277778	0.000625	0.000625	0	0	0	0	0	0	0.005625	0.00125	0	0.02	0	0	0.000625	0	0
17.55	0.00416667	0	0	0.000625	0	0	0	0	0	0.000625	0.005	0.0025	0	0.0125	0	0.00125	0.000625	0	0
17.65	0.00361111	0	0.000625	0.000625	0	0	0	0	0	0	0.00625	0	0	0.01125	0	0.00125	0.000625	0.000625	0
17.75	0.00333333	0.000277778	0	0	0	0	0.000625	0	0	0	0.00625	0.000625	0	0.01625	0	0.000625	0	0	0
17.85	0.005	0	0	0	0	0	0.000625	0	0	0	0.0025	0.00125	0	0.020625	0	0	0	0	0
17.95	0.00305556	0	0	0	0	0	0.00125	0	0	0.000625	0.001875	0	0	0.024375	0	0.000625	0.00125	0	0
18.05	0.00361111	0	0	0.000625	0	0	0	0	0	0	0.004375	0	0	0.015	0	0	0	0	0
18.15	0.0025	0	0	0	0	0	0	0	0	0	0.001875	0.000625	0	0.018125	0	0.000625	0.000625	0	0
18.25	0.00111111	0	0	0	0	0.000833333	0	0	0	0	0.000625	0	0	0.019375	0	0	0.00125	0	0
18.35	0.00111111	0	0	0	0	0	0	0	0	0	0.00125	0	0	0.021875	0	0.000625	0.000625	0.000625	0
18.45	0.00138889	0	0	0	0	0	0	0	0	0	0.000625	0	0	0.021875	0	0	0.000625	0	0
18.55	0.000833333	0	0	0	0	0	0.000625	0	0	0	0	0	0	0.01625	0	0	0.00125	0	0
18.65	0.00166667	0	0	0	0	0	0	0	0	0	0.00125	0	0	0.01875	0	0.000625	0	0	0
18.75	0.00166667	0	0	0	0	0	0	0	0	0	0	0	0	0.0175	0	0	0.000625	0	0
18.85	0.000555556	0	0	0	0	0	0	0	0	0	0	0	0	0.015	0	0	0	0	0
18.95	0.00194444	0	0	0	0	0	0	0	0	0	0.000625	0	0	0.01375	0	0	0	0	0
19.05	0.000833333	0	0	0	0	0	0	0	0	0	0.00125	0	0	0.015625	0	0	0.000625	0	0
19.15	0.000833333	0	0	0	0	0	0	0	0	0	0	0	0	0.01625	0	0	0	0	0
19.25	0.000555556	0	0	0	0	0	0	0	0	0	0	0	0	0.015625	0	0	0	0	0
19.35	0.000833333	0	0	0	0	0	0	0	0	0	0.000625	0	0	0.015625	0	0.00125	0	0	0
19.45	0	0	0	0	0	0	0	0	0	0	0	0	0	0.014375	0	0	0	0	0
19.55	0.000833333	0	0	0	0	0	0	0	0	0	0	0	0	0.01	0	0	0	0	0
19.65	0.00111111	0	0	0	0	0	0	0	0	0	0	0	0	0.004375	0	0	0	0	0
19.75	0	0	0	0	0	0	0	0	0	0	0.000625	0	0	0.010625	0	0	0	0	0
19.85	0	0	0	0	0	0	0	0	0	0	0	0	0	0.004375	0	0	0	0	0
19.95	0	0	0	0	0	0	0	0	0	0	0	0	0	0.003125	0	0	0	0	0
20.05	0	0	0	0	0	0	0	0	0	0	0	0	0	0.004375	0	0	0	0	0
20.15	0.000277778	0	0	0	0	0	0	0	0	0	0	0	0	0.005625	0	0	0	0	0
20.25	0	0	0	0	0	0	0	0	0	0	0	0	0	0.000625	0	0	0	0	0
20.35	0.000277778	0	0	0	0	0	0	0	0	0	0	0	0	0.000625	0	0	0	0	0
20.45	0.000277778	0	0	0	0	0	0	0	0	0	0	0	0	0.000625	0	0	0	0	0
20.55	0.000277778	0	0	0	0	0	0	0	0	0	0	0	0	0.001875	0	0	0	0	0
20.65	0	0	0	0	0	0	0	0	0	0	0	0	0	0.000625	0	0	0	0	0
20.75	0.000555556	0	0	0	0	0	0	0	0	0	0	0	0	0.00125	0	0.000625	0	0	0
20.85	0	0	0	0	0	0	0	0	0	0	0	0	0	0.000625	0	0	0	0	0
20.95	0	0	0	0	0	0	0	0	0	0	0	0	0	0	0	0	0	0	0
21.05	0	0	0	0	0	0	0	0	0	0	0	0	0	0	0	0	0	0	0
Zero
Pore axis (A)	Probability density
-21.05	0	0	0	0	0	0	0	0
-20.95	0	0	0	0	0	0	0	0
-20.85	0	0	0	0	0	0	0	0
-20.75	0	0	0	0	0	0	0	0
-20.65	0	0	0	0	0	0	0	0
-20.55	0	0	0	0	0	0	0	0
-20.45	0	0	0	0	0	0	0	0
-20.35	0	0	0	0	0	0	0	0
-20.25	0	0	0	0	0	0	0	0
-20.15	0	0	0	0	0	0	0	0
-20.05	0	0	0	0	0	0	0	0
-19.95	0	0	0	0	0	0	0	0
-19.85	0	0	0	0	0	0	0	0
-19.75	0	0	0	0	0	0	0	0
-19.65	0	0	0	0	0	0	0	0
-19.55	0	0	0	0	0	0	0	0
-19.45	0	0	0	0	0	0	0	0
-19.35	0	0	0	0	0	0	0	0
-19.25	0	0	0	0	0	0	0	0
-19.15	0	0	0	0	0	0	0	0
-19.05	0	0	0	0	0	0	0	0
-18.95	0	0	0	0	0	0	0	0
-18.85	0	0	0	0	0	0	0	0
-18.75	0	0	0	0	0	0	0	0
-18.65	0	0	0	0	0	0	0	0
-18.55	0	0	0	0	0	0	0	0
-18.45	0	0	0	0	0	0	0	0
-18.35	0	0	0	0	0	0	0	0
-18.25	0	0	0	0	0	0	0	0
-18.15	0	0	0	0	0	0	0	0
-18.05	0	0	0	0	0	0	0	0
-17.95	0	0	0	0	0	0	0	0
-17.85	0	0	0	0	0	0	0	0
-17.75	0	0	0	0	0	0	0	0
-17.65	0	0	0	0	0	0	0	0
-17.55	0	0	0	0	0	0	0	0
-17.45	0	0	0	0	0	0	0	0
-17.35	0	0	0	0	0	0	0	0
-17.25	0	0	0	0	0	0	0	0
-17.15	0	0	0	0	0	0	0	0
-17.05	0	0	0	0	0	0	0	0.000277778
-16.95	0	0	0	0	0	0	0	0
-16.85	0	0	0.000277778	0	0	0	0	0
-16.75	0	0	0	0	0	0	0	0
-16.65	0	0	0	0	0	0	0	0
-16.55	0	0	0	0	0	0	0.000277778	0
-16.45	0	0	0	0	0	0	0	0.000555556
-16.35	0	0	0	0	0	0	0.000277778	0
-16.25	0	0	0	0	0	0	0	0.000277778
-16.15	0	0	0	0	0	0	0	0
-16.05	0	0	0	0	0	0.000277778	0.000277778	0.000277778
-15.95	0	0.000131579	0.000833333	0	0	0	0.000277778	0
-15.85	0.000131579	0.000131579	0	0.000277778	0	0	0	0.000555556
-15.75	0.000263158	0	0.000555556	0	0	0.000833333	0.000555556	0.00166667
-15.65	0.000394737	0.000131579	0.00166667	0	0	0.000555556	0.000833333	0.00111111
-15.55	0.000263158	0	0.000277778	0	0	0	0.000555556	0.00222222
-15.45	0	0.000131579	0.000555556	0	0	0.00111111	0.000277778	0.00444444
-15.35	0	0.000131579	0.000555556	0.000555556	0	0.000277778	0.000277778	0.00527778
-15.25	0.000263158	0.000131579	0.000555556	0.000555556	0	0.000277778	0.000555556	0.00722222
-15.15	0.000131579	0.000263158	0.00194444	0	0	0.00111111	0.00138889	0.005
-15.05	0.00105263	0.000131579	0.00305556	0.000277778	0	0.00194444	0.00194444	0.0108333
-14.95	0.000131579	0.000263158	0.0025	0.00138889	0	0.00138889	0.00194444	0.00916667
-14.85	0.000526316	0.000526316	0.00194444	0	0.000277778	0.00138889	0.00361111	0.0102778
-14.75	0.000789474	0.000394737	0.00305556	0.000833333	0.000277778	0.00194444	0.00472222	0.0113889
-14.65	0.000526316	0.000921053	0.00222222	0.000833333	0	0.00166667	0.00416667	0.00972222
-14.55	0.000789474	0.00131579	0.00527778	0.00111111	0.000277778	0.00361111	0.00361111	0.015
-14.45	0.00171053	0.00105263	0.00416667	0.000833333	0.000277778	0.0025	0.00472222	0.0111111
-14.35	0.000789474	0.00144737	0.00638889	0.000833333	0.00138889	0.00333333	0.00805556	0.0141667
-14.25	0.00184211	0.00171053	0.00777778	0.00111111	0.000833333	0.00222222	0.00833333	0.0127778
-14.15	0.00263158	0.00197368	0.00527778	0.00222222	0.00138889	0.00444444	0.00944444	0.01
-14.05	0.00236842	0.00223684	0.00916667	0.00388889	0.00111111	0.00666667	0.0113889	0.00944444
-13.95	0.00355263	0.0025	0.01	0.00416667	0.000555556	0.00666667	0.015	0.0116667
-13.85	0.00368421	0.00342105	0.00777778	0.00416667	0.00194444	0.005	0.0163889	0.00833333
-13.75	0.00368421	0.00565789	0.00861111	0.00694444	0.00333333	0.00694444	0.0177778	0.0111111
-13.65	0.00342105	0.00618421	0.0108333	0.005	0.0025	0.00833333	0.0219444	0.00944444
-13.55	0.00434211	0.00513158	0.0125	0.005	0.00305556	0.0136111	0.0208333	0.0113889
-13.45	0.005	0.00605263	0.0111111	0.00722222	0.00472222	0.0138889	0.0252778	0.0111111
-13.35	0.00631579	0.00684211	0.0161111	0.0111111	0.00388889	0.0152778	0.0252778	0.0136111
-13.25	0.00631579	0.00828947	0.0127778	0.0138889	0.00472222	0.0183333	0.0308333	0.0133333
-13.15	0.00763158	0.0106579	0.0233333	0.00944444	0.00555556	0.0211111	0.0358333	0.0136111
-13.05	0.00907895	0.00881579	0.0225	0.0202778	0.00611111	0.0216667	0.0397222	0.0194444
-12.95	0.0101316	0.0132895	0.0202778	0.0177778	0.00944444	0.0208333	0.0419444	0.0166667
-12.85	0.0113158	0.0115789	0.0261111	0.0183333	0.00861111	0.0219444	0.05	0.0233333
-12.75	0.0119737	0.0115789	0.0280556	0.0227778	0.0125	0.0208333	0.0388889	0.0161111
-12.65	0.0118421	0.0135526	0.0219444	0.0225	0.0113889	0.0286111	0.0530556	0.03
-12.55	0.0144737	0.0186842	0.0377778	0.0211111	0.0186111	0.0344444	0.0483333	0.0283333
-12.45	0.0175	0.0189474	0.0294444	0.025	0.0183333	0.0277778	0.0488889	0.0252778
-12.35	0.0163158	0.0205263	0.0316667	0.0361111	0.0213889	0.0377778	0.0594444	0.0280556
-12.25	0.0230263	0.0223684	0.0263889	0.0363889	0.0236111	0.035	0.0530556	0.0333333
-12.15	0.0223684	0.0231579	0.0361111	0.0280556	0.0316667	0.0397222	0.0480556	0.0352778
-12.05	0.0264474	0.02	0.0391667	0.0405556	0.0363889	0.0458333	0.0555556	0.0425
-11.95	0.0297368	0.0288158	0.0352778	0.0433333	0.0408333	0.0455556	0.0638889	0.0422222
-11.85	0.0317105	0.0243421	0.0402778	0.0416667	0.0463889	0.0447222	0.0566667	0.0422222
-11.75	0.0373684	0.0289474	0.0461111	0.0486111	0.0491667	0.0472222	0.0683333	0.0469444
-11.65	0.0401316	0.0319737	0.0494444	0.0486111	0.0508333	0.0494444	0.0588889	0.0494444
-11.55	0.0434211	0.0363158	0.0505556	0.0544444	0.0561111	0.0622222	0.0666667	0.0519444
-11.45	0.0392105	0.0326316	0.0516667	0.05	0.0513889	0.0491667	0.0769444	0.0433333
-11.35	0.0456579	0.0357895	0.0544444	0.0583333	0.0525	0.0561111	0.0638889	0.06
-11.25	0.0456579	0.0375	0.0611111	0.0555556	0.0544444	0.0636111	0.0708333	0.0511111
-11.15	0.0523684	0.0368421	0.0686111	0.0605556	0.0527778	0.0691667	0.0761111	0.0616667
-11.05	0.0559211	0.0426316	0.0647222	0.0713889	0.0594444	0.0638889	0.0838889	0.0633333
-10.95	0.0589474	0.0381579	0.0583333	0.0644444	0.0530556	0.0644444	0.0847222	0.065
-10.85	0.0636842	0.0432895	0.0611111	0.0636111	0.0611111	0.0569444	0.0930556	0.065
-10.75	0.0678947	0.0456579	0.0683333	0.0711111	0.06	0.0611111	0.0763889	0.0636111
-10.65	0.0682895	0.0497368	0.0666667	0.0655556	0.055	0.0702778	0.0719444	0.0697222
-10.55	0.0781579	0.0531579	0.0741667	0.0833333	0.0730556	0.07	0.0813889	0.0655556
-10.45	0.0743421	0.0521053	0.0711111	0.0697222	0.0680556	0.0602778	0.0819444	0.07
-10.35	0.075	0.0525	0.0697222	0.075	0.0613889	0.0672222	0.0897222	0.0694444
-10.25	0.0778947	0.0564474	0.0752778	0.0772222	0.0733333	0.0663889	0.0819444	0.0761111
-10.15	0.0769737	0.0542105	0.0713889	0.0702778	0.0644444	0.0683333	0.0838889	0.0711111
-10.05	0.0901316	0.0598684	0.0847222	0.0825	0.0811111	0.0772222	0.0952778	0.0738889
-9.95	0.0784211	0.0564474	0.0777778	0.0633333	0.0708333	0.0725	0.0963889	0.0719444
-9.85	0.0880263	0.0646053	0.0680556	0.0697222	0.0708333	0.0791667	0.0961111	0.0783333
-9.75	0.0857895	0.0619737	0.0741667	0.0797222	0.0683333	0.0683333	0.0911111	0.0819444
-9.65	0.0873684	0.0622368	0.0733333	0.0736111	0.0708333	0.07	0.0886111	0.0730556
-9.55	0.0951316	0.0663158	0.0836111	0.0825	0.0758333	0.0861111	0.0922222	0.0783333
-9.45	0.0859211	0.0723684	0.0788889	0.0733333	0.0702778	0.0688889	0.0908333	0.0783333
-9.35	0.0831579	0.0717105	0.0769444	0.0761111	0.0741667	0.0916667	0.0822222	0.0825
-9.25	0.0892105	0.0673684	0.0680556	0.0847222	0.0713889	0.0788889	0.101944	0.0766667
-9.15	0.0969737	0.0703947	0.0663889	0.0813889	0.0780556	0.0822222	0.0922222	0.0805556
-9.05	0.0981579	0.0705263	0.0761111	0.0769444	0.0741667	0.09	0.101944	0.0822222
-8.95	0.0880263	0.0655263	0.0688889	0.0666667	0.0766667	0.0766667	0.0941667	0.0761111
-8.85	0.0886842	0.0656579	0.0713889	0.0811111	0.0808333	0.095	0.0866667	0.0752778
-8.75	0.0853947	0.0703947	0.0661111	0.0677778	0.0658333	0.1	0.0880556	0.0877778
-8.65	0.0886842	0.0743421	0.0691667	0.0727778	0.0791667	0.0811111	0.0905556	0.0808333
-8.55	0.0931579	0.0784211	0.0741667	0.0736111	0.0836111	0.0880556	0.0922222	0.0958333
-8.45	0.0875	0.0777632	0.0627778	0.0741667	0.0780556	0.0830556	0.0794444	0.0869444
-8.35	0.0884211	0.0728947	0.0683333	0.0761111	0.0777778	0.0758333	0.0836111	0.0808333
-8.25	0.0917105	0.0765789	0.0652778	0.0622222	0.0697222	0.0752778	0.0758333	0.0847222
-8.15	0.0906579	0.0730263	0.0711111	0.0677778	0.0822222	0.0866667	0.0686111	0.0730556
-8.05	0.0992105	0.0839474	0.0666667	0.0680556	0.0927778	0.0986111	0.0680556	0.0836111
-7.95	0.0886842	0.0794737	0.0569444	0.0652778	0.0766667	0.0791667	0.0616667	0.0738889
-7.85	0.09	0.0761842	0.0583333	0.0652778	0.0722222	0.085	0.0630556	0.0788889
-7.75	0.0917105	0.0786842	0.0569444	0.0663889	0.0813889	0.0811111	0.0580556	0.0741667
-7.65	0.0848684	0.0784211	0.0583333	0.0544444	0.0794444	0.0866667	0.05	0.0744444
-7.55	0.0925	0.0892105	0.0655556	0.0652778	0.0836111	0.0844444	0.0602778	0.0822222
-7.45	0.08	0.0822368	0.0638889	0.0641667	0.0741667	0.0866667	0.0463889	0.0752778
-7.35	0.0834211	0.0763158	0.0566667	0.0608333	0.0772222	0.0894444	0.0438889	0.0741667
-7.25	0.0855263	0.0831579	0.0533333	0.0525	0.0727778	0.0830556	0.0394444	0.08
-7.15	0.0759211	0.0784211	0.0611111	0.0538889	0.0811111	0.0808333	0.0447222	0.0863889
-7.05	0.0947368	0.0888158	0.0541667	0.0566667	0.0847222	0.0777778	0.0438889	0.0844444
-6.95	0.0835526	0.0802632	0.0577778	0.0569444	0.0813889	0.0777778	0.0377778	0.0772222
-6.85	0.0859211	0.0844737	0.0522222	0.0475	0.0763889	0.0805556	0.0355556	0.0691667
-6.75	0.0855263	0.0789474	0.0544444	0.0522222	0.0758333	0.0786111	0.0336111	0.0688889
-6.65	0.0848684	0.0823684	0.0472222	0.0525	0.0763889	0.0822222	0.0358333	0.0772222
-6.55	0.0988158	0.0882895	0.0586111	0.055	0.0797222	0.0833333	0.0336111	0.08
-6.45	0.0856579	0.0771053	0.0472222	0.0411111	0.0686111	0.0780556	0.0383333	0.0725
-6.35	0.0851316	0.0776316	0.0536111	0.0411111	0.0730556	0.075	0.0338889	0.0783333
-6.25	0.0901316	0.0732895	0.0502778	0.0463889	0.0663889	0.0763889	0.0241667	0.0636111
-6.15	0.0881579	0.0732895	0.045	0.0386111	0.0663889	0.0713889	0.0252778	0.0636111
-6.05	0.0921053	0.0806579	0.0455556	0.0469444	0.0722222	0.0816667	0.0305556	0.0619444
-5.95	0.0859211	0.0660526	0.0452778	0.0361111	0.0725	0.0722222	0.0305556	0.0622222
-5.85	0.0867105	0.0690789	0.0416667	0.0363889	0.0688889	0.0705556	0.0294444	0.0594444
-5.75	0.0893421	0.0709211	0.0438889	0.0375	0.0663889	0.0619444	0.0236111	0.0544444
-5.65	0.0902632	0.0655263	0.0408333	0.0394444	0.0652778	0.0638889	0.0219444	0.065
-5.55	0.0998684	0.0730263	0.0519444	0.0358333	0.0641667	0.0641667	0.0280556	0.055
-5.45	0.0878947	0.0625	0.0363889	0.0361111	0.0661111	0.0533333	0.0302778	0.0544444
-5.35	0.0851316	0.0660526	0.0358333	0.0397222	0.0622222	0.0594444	0.0305556	0.0519444
-5.25	0.0771053	0.0656579	0.0386111	0.0372222	0.0683333	0.0655556	0.03	0.0544444
-5.15	0.0786842	0.0668421	0.0375	0.0327778	0.0602778	0.0541667	0.0263889	0.0575
-5.05	0.0826316	0.0771053	0.0413889	0.0394444	0.0633333	0.0461111	0.0327778	0.0536111
-4.95	0.0730263	0.0707895	0.0322222	0.0430556	0.0680556	0.0463889	0.0283333	0.0480556
-4.85	0.0671053	0.0747368	0.0355556	0.0397222	0.0602778	0.0477778	0.0233333	0.0533333
-4.75	0.0672368	0.0735526	0.0375	0.0402778	0.0583333	0.0419444	0.0283333	0.0394444
-4.65	0.0567105	0.0742105	0.0316667	0.0422222	0.0580556	0.0452778	0.0216667	0.0491667
-4.55	0.0569737	0.0843421	0.0344444	0.0425	0.0638889	0.0441667	0.0205556	0.0502778
-4.45	0.0478947	0.0711842	0.0308333	0.0402778	0.0591667	0.0336111	0.0161111	0.0377778
-4.35	0.0480263	0.0667105	0.0311111	0.0369444	0.0558333	0.0397222	0.0188889	0.0394444
-4.25	0.0446053	0.0671053	0.0322222	0.0441667	0.0575	0.0322222	0.0152778	0.0422222
-4.15	0.0407895	0.0706579	0.0272222	0.0411111	0.0533333	0.0316667	0.0147222	0.0341667
-4.05	0.0385526	0.0710526	0.0322222	0.0505556	0.0616667	0.0344444	0.0158333	0.0327778
-3.95	0.0376316	0.0642105	0.0233333	0.0458333	0.0527778	0.0366667	0.0152778	0.0363889
-3.85	0.0301316	0.0603947	0.0238889	0.0397222	0.0555556	0.0308333	0.0105556	0.0361111
-3.75	0.0294737	0.0594737	0.0219444	0.0391667	0.0477778	0.0322222	0.0125	0.0283333
-3.65	0.0269737	0.0635526	0.0183333	0.0430556	0.0483333	0.0352778	0.0127778	0.0211111
-3.55	0.0271053	0.0664474	0.0219444	0.0475	0.0483333	0.0286111	0.00833333	0.0255556
-3.45	0.0197368	0.06	0.0169444	0.0427778	0.0466667	0.0322222	0.0111111	0.0266667
-3.35	0.0217105	0.0575	0.015	0.0416667	0.0458333	0.0269444	0.00972222	0.0233333
-3.25	0.0222368	0.0528947	0.0116667	0.0380556	0.0375	0.0230556	0.00805556	0.0208333
-3.15	0.0222368	0.0515789	0.0141667	0.0386111	0.0361111	0.0236111	0.00555556	0.0194444
-3.05	0.0184211	0.0526316	0.0108333	0.0383333	0.0444444	0.0247222	0.00833333	0.0155556
-2.95	0.0161842	0.0461842	0.0116667	0.0383333	0.0386111	0.0238889	0.00777778	0.0177778
-2.85	0.0159211	0.045	0.01	0.0394444	0.0383333	0.0266667	0.00972222	0.0194444
-2.75	0.0164474	0.0372368	0.0111111	0.0388889	0.0358333	0.0213889	0.00972222	0.0205556
-2.65	0.0157895	0.0385526	0.0105556	0.0369444	0.0402778	0.0219444	0.00916667	0.0186111
-2.55	0.0169737	0.0390789	0.0116667	0.0308333	0.0352778	0.0238889	0.00888889	0.0191667
-2.45	0.0132895	0.0332895	0.00944444	0.0322222	0.0294444	0.0233333	0.00805556	0.0166667
-2.35	0.0131579	0.0281579	0.00972222	0.0333333	0.0325	0.0213889	0.00888889	0.0147222
-2.25	0.0125	0.0288158	0.00972222	0.0302778	0.03	0.0194444	0.00888889	0.0136111
-2.15	0.0106579	0.0255263	0.0108333	0.0302778	0.0288889	0.0177778	0.00694444	0.0161111
-2.05	0.0115789	0.0272368	0.0116667	0.0277778	0.0352778	0.0219444	0.00916667	0.0166667
-1.95	0.0121053	0.0256579	0.00777778	0.0261111	0.0341667	0.0216667	0.00777778	0.0127778
-1.85	0.00960526	0.0189474	0.00805556	0.025	0.0288889	0.0211111	0.00694444	0.0141667
-1.75	0.00960526	0.0210526	0.00833333	0.0222222	0.0275	0.0197222	0.00611111	0.0133333
-1.65	0.00710526	0.0147368	0.00638889	0.0266667	0.0269444	0.0180556	0.00416667	0.0158333
-1.55	0.00592105	0.0161842	0.00694444	0.0244444	0.0261111	0.0188889	0.00666667	0.0144444
-1.45	0.00697368	0.0115789	0.00472222	0.0263889	0.0258333	0.0141667	0.00833333	0.015
-1.35	0.00486842	0.0140789	0.00694444	0.0233333	0.0211111	0.0152778	0.00694444	0.0161111
-1.25	0.0075	0.0110526	0.00722222	0.0238889	0.0269444	0.0166667	0.005	0.0166667
-1.15	0.00460526	0.0121053	0.00694444	0.0269444	0.0191667	0.0144444	0.00555556	0.0152778
-1.05	0.00407895	0.0138158	0.00666667	0.0275	0.0222222	0.0213889	0.00722222	0.0147222
-0.95	0.00328947	0.00973684	0.00666667	0.0294444	0.0180556	0.0158333	0.00888889	0.0144444
-0.85	0.00289474	0.0110526	0.00777778	0.0311111	0.0213889	0.0166667	0.0075	0.0163889
-0.75	0.00289474	0.0114474	0.00694444	0.0305556	0.015	0.0125	0.0102778	0.0152778
-0.65	0.00315789	0.00894737	0.00666667	0.025	0.0141667	0.015	0.00666667	0.0127778
-0.55	0.00302632	0.0115789	0.00833333	0.0294444	0.0155556	0.0130556	0.0116667	0.0205556
-0.45	0.00236842	0.00763158	0.00722222	0.0330556	0.0152778	0.0108333	0.0105556	0.0175
-0.35	0.00210526	0.00986842	0.00527778	0.0286111	0.0202778	0.0125	0.00972222	0.0133333
-0.25	0.00289474	0.00684211	0.0075	0.0316667	0.0136111	0.00944444	0.00861111	0.0158333
-0.15	0.00355263	0.00921053	0.00694444	0.0283333	0.0116667	0.0125	0.0108333	0.0136111
-0.05	0.00263158	0.00802632	0.00916667	0.0288889	0.0102778	0.0116667	0.0108333	0.0244444
0.05	0.00381579	0.00723684	0.00944444	0.0191667	0.0111111	0.00916667	0.0102778	0.0202778
0.15	0.0025	0.00631579	0.00638889	0.025	0.0108333	0.00694444	0.00722222	0.0166667
0.25	0.00263158	0.00631579	0.00611111	0.0219444	0.0111111	0.00972222	0.00944444	0.015
0.35	0.00421053	0.00578947	0.00805556	0.02	0.0108333	0.00972222	0.0130556	0.0155556
0.45	0.00394737	0.00618421	0.00611111	0.0216667	0.01	0.00944444	0.0155556	0.0216667
0.55	0.00407895	0.00592105	0.00777778	0.0172222	0.00666667	0.0075	0.0125	0.0186111
0.65	0.00368421	0.00447368	0.00888889	0.0161111	0.01	0.00777778	0.0138889	0.0205556
0.75	0.00263158	0.00355263	0.0125	0.0144444	0.00694444	0.0105556	0.0108333	0.0183333
0.85	0.00434211	0.00447368	0.0119444	0.0119444	0.00833333	0.00944444	0.0147222	0.0211111
0.95	0.00289474	0.00368421	0.0105556	0.0161111	0.00944444	0.0125	0.00888889	0.0258333
1.05	0.00302632	0.00394737	0.0155556	0.0152778	0.00916667	0.00916667	0.0119444	0.0175
1.15	0.00315789	0.00355263	0.0125	0.0119444	0.00555556	0.00777778	0.0155556	0.0219444
1.25	0.00328947	0.00276316	0.00972222	0.0138889	0.005	0.0102778	0.0130556	0.0202778
1.35	0.00184211	0.00328947	0.0163889	0.0127778	0.00611111	0.0108333	0.0166667	0.0241667
1.45	0.00263158	0.00605263	0.0208333	0.0147222	0.00694444	0.0102778	0.0144444	0.0269444
1.55	0.00236842	0.00394737	0.0163889	0.0136111	0.00666667	0.0119444	0.015	0.0272222
1.65	0.00197368	0.00434211	0.015	0.0155556	0.0111111	0.0108333	0.0147222	0.0255556
1.75	0.00144737	0.00539474	0.0208333	0.015	0.0075	0.00833333	0.0169444	0.0208333
1.85	0.00197368	0.00473684	0.0263889	0.0172222	0.00694444	0.0113889	0.0202778	0.0252778
1.95	0.00105263	0.00447368	0.0280556	0.0186111	0.0108333	0.00833333	0.0238889	0.0238889
2.05	0.00171053	0.00368421	0.0283333	0.0133333	0.00888889	0.00638889	0.0208333	0.0177778
2.15	0.00105263	0.00460526	0.0294444	0.0155556	0.0075	0.00583333	0.02	0.0161111
2.25	0.00118421	0.00539474	0.0319444	0.0163889	0.00722222	0.00527778	0.0213889	0.0175
2.35	0.00144737	0.00407895	0.0380556	0.0172222	0.00944444	0.00444444	0.0177778	0.0183333
2.45	0.000789474	0.00460526	0.0419444	0.0136111	0.00666667	0.005	0.0216667	0.0166667
2.55	0.000263158	0.00460526	0.0444444	0.0127778	0.00777778	0.0025	0.0166667	0.0141667
2.65	0.000263158	0.00407895	0.0438889	0.0127778	0.00638889	0.00166667	0.0111111	0.0119444
2.75	0	0.00342105	0.0425	0.0105556	0.00694444	0.00194444	0.0116667	0.0125
2.85	0.000131579	0.00289474	0.0486111	0.00833333	0.00666667	0.000833333	0.00722222	0.00777778
2.95	0	0.00368421	0.055	0.00833333	0.00694444	0.000277778	0.00388889	0.0141667
3.05	0	0.0025	0.0519444	0.0075	0.00888889	0.000277778	0.00222222	0.01
3.15	0	0.0025	0.0444444	0.00777778	0.00722222	0	0.00166667	0.0102778
3.25	0	0.00118421	0.0502778	0.00527778	0.00583333	0	0.00416667	0.0102778
3.35	0	0.00131579	0.0411111	0.00472222	0.00833333	0	0.00222222	0.00527778
3.45	0	0.00144737	0.0422222	0.00555556	0.00555556	0	0.000833333	0.00916667
3.55	0	0.00144737	0.0463889	0.00388889	0.00722222	0.000555556	0.00111111	0.00611111
3.65	0	0.00118421	0.0411111	0.00194444	0.00416667	0	0.000555556	0.00611111
3.75	0	0.000394737	0.0338889	0.00222222	0.00583333	0	0.000277778	0.00694444
3.85	0	0.000526316	0.0361111	0.00222222	0.00527778	0	0.000277778	0.00527778
3.95	0	0.000263158	0.0405556	0.00416667	0.00444444	0	0.000277778	0.00361111
4.05	0	0.000657895	0.0402778	0.0025	0.00444444	0	0	0.005
4.15	0	0.000394737	0.0297222	0.00222222	0.00361111	0	0	0.00416667
4.25	0.000263158	0.000131579	0.0333333	0.00166667	0.005	0	0	0.005
4.35	0	0.000526316	0.03	0.00277778	0.00305556	0	0	0.00194444
4.45	0	0.000394737	0.0261111	0.00305556	0.00416667	0.000277778	0	0.00305556
4.55	0	0.000394737	0.0191667	0.00277778	0.00277778	0	0.000555556	0.00333333
4.65	0.000131579	0.000131579	0.0202778	0.00166667	0.00583333	0	0	0.00361111
4.75	0	0.000526316	0.0136111	0.0025	0.00277778	0	0	0.0025
4.85	0	0.000526316	0.0119444	0.00277778	0.00416667	0	0	0.00138889
4.95	0.000131579	0	0.00944444	0.000833333	0.00222222	0.000277778	0	0.00472222
5.05	0.000526316	0.000657895	0.00861111	0.00138889	0.00277778	0.000277778	0	0.0025
5.15	0	0.000263158	0.00416667	0.00277778	0.00277778	0	0	0.000833333
5.25	0.000131579	0	0.00444444	0.00361111	0.00361111	0	0	0.00194444
5.35	0	0.000394737	0.00305556	0.00222222	0.00166667	0.000277778	0	0.00222222
5.45	0.000263158	0.000394737	0.00416667	0.00166667	0.00138889	0.000277778	0	0.00138889
5.55	0.000394737	0.00131579	0.00305556	0.00111111	0.00166667	0.000555556	0	0.00111111
5.65	0.000526316	0.000394737	0.00111111	0.0025	0.0025	0.000277778	0	0.00138889
5.75	0.000131579	0.00118421	0.00194444	0.00166667	0.00111111	0.000555556	0	0.00111111
5.85	0.000131579	0.00171053	0.0025	0.00277778	0.00138889	0.000833333	0	0.00333333
5.95	0.00105263	0.00157895	0.0025	0.00361111	0.000833333	0	0	0.00305556
6.05	0.000657895	0.00118421	0.000833333	0.00194444	0.000277778	0.000833333	0	0.00222222
6.15	0.00118421	0.00184211	0.00111111	0.00277778	0.000833333	0.000833333	0	0.00277778
6.25	0.00144737	0.00171053	0.000833333	0.00277778	0.000833333	0.000277778	0	0.00305556
6.35	0.00144737	0.00171053	0.00222222	0.0025	0.000833333	0.00166667	0.000277778	0.000555556
6.45	0.00276316	0.00171053	0.00305556	0.00416667	0.000277778	0.000555556	0	0.00333333
6.55	0.00184211	0.00118421	0.00166667	0.00527778	0.000555556	0.000833333	0.000555556	0.00472222
6.65	0.00315789	0.00223684	0.0025	0.005	0.000277778	0.00222222	0.000277778	0.00222222
6.75	0.00289474	0.00144737	0.00333333	0.00333333	0.000555556	0.00222222	0.000277778	0.00305556
6.85	0.00342105	0.00236842	0.00305556	0.00583333	0.000277778	0.00277778	0.000833333	0.00555556
6.95	0.00407895	0.00223684	0.00194444	0.005	0.00138889	0.00333333	0.000555556	0.00416667
7.05	0.00473684	0.00236842	0.00333333	0.00722222	0.00166667	0.00388889	0.000833333	0.00611111
7.15	0.00671053	0.00210526	0.005	0.00638889	0.00111111	0.00416667	0.00138889	0.0075
7.25	0.00552632	0.00315789	0.00416667	0.00777778	0.00111111	0.00361111	0.00194444	0.0111111
7.35	0.00513158	0.00355263	0.00361111	0.0102778	0.000555556	0.00472222	0.00277778	0.0111111
7.45	0.00605263	0.00355263	0.00555556	0.0138889	0.00111111	0.00833333	0.00194444	0.0119444
7.55	0.005	0.00526316	0.005	0.0105556	0.00138889	0.00444444	0.00277778	0.00916667
7.65	0.00407895	0.00684211	0.00388889	0.0108333	0.0025	0.00666667	0.00277778	0.0158333
7.75	0.00486842	0.00855263	0.00583333	0.015	0.000833333	0.0102778	0.00444444	0.0130556
7.85	0.00473684	0.00565789	0.00555556	0.0172222	0.00194444	0.0111111	0.00444444	0.0252778
7.95	0.00473684	0.00868421	0.00527778	0.0130556	0.00111111	0.0119444	0.00722222	0.0216667
8.05	0.00394737	0.0117105	0.00416667	0.0138889	0.00194444	0.0186111	0.00611111	0.0225
8.15	0.00513158	0.0123684	0.00888889	0.0186111	0.0025	0.0125	0.00861111	0.0216667
8.25	0.00486842	0.0127632	0.0075	0.0225	0.000555556	0.0152778	0.005	0.0272222
8.35	0.00407895	0.0148684	0.0102778	0.0211111	0.00222222	0.0166667	0.0075	0.0330556
8.45	0.00513158	0.0169737	0.0130556	0.0283333	0.00222222	0.0202778	0.00916667	0.0302778
8.55	0.00710526	0.0173684	0.0113889	0.0280556	0.00305556	0.0205556	0.00777778	0.0319444
8.65	0.00592105	0.0163158	0.0111111	0.0327778	0.00222222	0.0216667	0.00944444	0.0352778
8.75	0.00710526	0.0219737	0.0127778	0.0269444	0.00416667	0.0175	0.0158333	0.0363889
8.85	0.00828947	0.0255263	0.0130556	0.0458333	0.00722222	0.0191667	0.0136111	0.0419444
8.95	0.0135526	0.0267105	0.0130556	0.0575	0.00694444	0.0180556	0.0169444	0.0363889
9.05	0.0118421	0.0259211	0.0183333	0.0519444	0.00833333	0.0227778	0.0122222	0.0377778
9.15	0.0146053	0.0309211	0.0169444	0.0519444	0.00694444	0.0247222	0.0175	0.0341667
9.25	0.0160526	0.0302632	0.0177778	0.0569444	0.00861111	0.0233333	0.0180556	0.0372222
9.35	0.0198684	0.0353947	0.0208333	0.0675	0.0075	0.0272222	0.0194444	0.0422222
9.45	0.0227632	0.0415789	0.0236111	0.0727778	0.00833333	0.0191667	0.0280556	0.0458333
9.55	0.025	0.0488158	0.0261111	0.0672222	0.00777778	0.0255556	0.0266667	0.0469444
9.65	0.0276316	0.0477632	0.0280556	0.0786111	0.00777778	0.0227778	0.0308333	0.0511111
9.75	0.0306579	0.0535526	0.0266667	0.0758333	0.0116667	0.0213889	0.0363889	0.0463889
9.85	0.0348684	0.0532895	0.0277778	0.0827778	0.0130556	0.0216667	0.0333333	0.0433333
9.95	0.04	0.0642105	0.0302778	0.100278	0.0122222	0.03	0.0386111	0.0494444
10.05	0.0413158	0.0560526	0.0369444	0.0777778	0.0133333	0.0222222	0.0338889	0.0480556
10.15	0.0398684	0.0638158	0.0372222	0.0825	0.0136111	0.0213889	0.0405556	0.0502778
10.25	0.0498684	0.0652632	0.0388889	0.0813889	0.0177778	0.0216667	0.0386111	0.0511111
10.35	0.0485526	0.0773684	0.0458333	0.0791667	0.0155556	0.0266667	0.0455556	0.0572222
10.45	0.0607895	0.075	0.0505556	0.0872222	0.0183333	0.0283333	0.0427778	0.0563889
10.55	0.0530263	0.0690789	0.0483333	0.0802778	0.0197222	0.0236111	0.0422222	0.0563889
10.65	0.0582895	0.0775	0.0536111	0.0747222	0.0175	0.0258333	0.0480556	0.0505556
10.75	0.0593421	0.0794737	0.0552778	0.0727778	0.0266667	0.0236111	0.0511111	0.0436111
10.85	0.07	0.0826316	0.0561111	0.0666667	0.0238889	0.0233333	0.0547222	0.0397222
10.95	0.0747368	0.0880263	0.0525	0.0691667	0.0266667	0.0236111	0.0569444	0.0422222
11.05	0.0719737	0.08	0.0652778	0.0719444	0.0311111	0.0183333	0.0575	0.0433333
11.15	0.0740789	0.0855263	0.0555556	0.0663889	0.0408333	0.0319444	0.0641667	0.0361111
11.25	0.0669737	0.09	0.0575	0.0572222	0.0358333	0.0266667	0.0802778	0.0477778
11.35	0.0686842	0.0853947	0.0638889	0.0572222	0.0444444	0.0255556	0.0805556	0.0391667
11.45	0.0736842	0.0873684	0.0672222	0.0591667	0.0511111	0.0344444	0.0894444	0.0383333
11.55	0.0710526	0.0785526	0.0705556	0.0530556	0.0544444	0.0361111	0.0852778	0.0458333
11.65	0.0664474	0.0817105	0.07	0.0497222	0.0577778	0.0322222	0.0880556	0.0422222
11.75	0.0728947	0.0763158	0.0597222	0.0522222	0.0580556	0.0330556	0.09	0.0488889
11.85	0.0678947	0.0830263	0.065	0.0475	0.0638889	0.035	0.0975	0.0502778
11.95	0.0728947	0.0805263	0.0775	0.0441667	0.0783333	0.04	0.114722	0.0552778
12.05	0.0634211	0.0692105	0.0661111	0.04	0.0755556	0.0441667	0.0986111	0.0486111
12.15	0.0727632	0.0660526	0.0738889	0.0369444	0.0769444	0.0461111	0.0958333	0.0436111
12.25	0.0665789	0.0630263	0.0775	0.0375	0.0833333	0.0419444	0.0841667	0.0458333
12.35	0.0644737	0.0557895	0.0722222	0.0333333	0.0925	0.0480556	0.0808333	0.0491667
12.45	0.0697368	0.0546053	0.0847222	0.0316667	0.0883333	0.0608333	0.0927778	0.0486111
12.55	0.0694737	0.0467105	0.0725	0.0333333	0.0905556	0.0605556	0.0819444	0.0361111
12.65	0.0623684	0.0425	0.0705556	0.0294444	0.085	0.0675	0.0663889	0.0391667
12.75	0.0602632	0.0446053	0.0666667	0.025	0.0783333	0.0641667	0.0697222	0.0338889
12.85	0.0626316	0.0385526	0.0766667	0.0277778	0.0811111	0.0702778	0.0669444	0.0391667
12.95	0.0646053	0.0368421	0.0744444	0.0272222	0.0783333	0.0866667	0.0677778	0.035
13.05	0.0610526	0.0317105	0.0666667	0.0216667	0.0622222	0.0775	0.065	0.0266667
13.15	0.0609211	0.0290789	0.0655556	0.0280556	0.0702778	0.0686111	0.0611111	0.0291667
13.25	0.0551316	0.0278947	0.0661111	0.0219444	0.0580556	0.0669444	0.0533333	0.0297222
13.35	0.0527632	0.0278947	0.05	0.0219444	0.0597222	0.0588889	0.0622222	0.0280556
13.45	0.0498684	0.0281579	0.0575	0.0191667	0.0466667	0.0688889	0.0619444	0.025
13.55	0.0471053	0.0209211	0.0486111	0.0172222	0.0433333	0.0530556	0.0494444	0.0247222
13.65	0.0414474	0.02	0.0461111	0.0180556	0.0391667	0.0508333	0.0555556	0.0191667
13.75	0.0396053	0.0181579	0.0427778	0.0138889	0.0402778	0.0533333	0.0452778	0.0202778
13.85	0.0375	0.0160526	0.0391667	0.0138889	0.0458333	0.045	0.0441667	0.0172222
13.95	0.0415789	0.0186842	0.0455556	0.0133333	0.0444444	0.0555556	0.045	0.0197222
14.05	0.0336842	0.0153947	0.0291667	0.0102778	0.0413889	0.0430556	0.0369444	0.0166667
14.15	0.0325	0.0157895	0.0330556	0.0119444	0.0458333	0.0427778	0.0419444	0.0144444
14.25	0.0259211	0.0138158	0.0275	0.0138889	0.0419444	0.0352778	0.035	0.0147222
14.35	0.0242105	0.0111842	0.0280556	0.0122222	0.0313889	0.0455556	0.0388889	0.00916667
14.45	0.0226316	0.0127632	0.0308333	0.0136111	0.0388889	0.0477778	0.0352778	0.00944444
14.55	0.0182895	0.0106579	0.0247222	0.00861111	0.0316667	0.0488889	0.0358333	0.0102778
14.65	0.0172368	0.00789474	0.0302778	0.00805556	0.0358333	0.0541667	0.0308333	0.00944444
14.75	0.0168421	0.00671053	0.0236111	0.00805556	0.0272222	0.0491667	0.0261111	0.00527778
14.85	0.0136842	0.00578947	0.0202778	0.00944444	0.0302778	0.0461111	0.0280556	0.00638889
14.95	0.0136842	0.00644737	0.0191667	0.00638889	0.0283333	0.0436111	0.0255556	0.0075
15.05	0.0115789	0.00671053	0.0155556	0.00916667	0.0172222	0.0388889	0.0258333	0.00694444
15.15	0.0103947	0.00447368	0.0122222	0.0102778	0.0175	0.0344444	0.0202778	0.00666667
15.25	0.00973684	0.00368421	0.0130556	0.00805556	0.0133333	0.0277778	0.0175	0.00555556
15.35	0.00605263	0.00421053	0.0141667	0.0075	0.0113889	0.0261111	0.02	0.00611111
15.45	0.0075	0.00302632	0.00888889	0.00555556	0.00916667	0.0230556	0.0136111	0.00527778
15.55	0.00618421	0.00263158	0.00805556	0.00333333	0.00722222	0.0163889	0.0169444	0.0075
15.65	0.00578947	0.00171053	0.0116667	0.00472222	0.00833333	0.0166667	0.0172222	0.00583333
15.75	0.00592105	0.00184211	0.00527778	0.00416667	0.0102778	0.0125	0.0122222	0.0075
15.85	0.00578947	0.00144737	0.0075	0.00388889	0.00527778	0.0113889	0.0130556	0.005
15.95	0.00434211	0.0025	0.00861111	0.00305556	0.00472222	0.00861111	0.0136111	0.00666667
16.05	0.00302632	0.00105263	0.00833333	0.00333333	0.00555556	0.0108333	0.0130556	0.00388889
16.15	0.00276316	0.000921053	0.00388889	0.00222222	0.00583333	0.00916667	0.0105556	0.00361111
16.25	0.00276316	0.000526316	0.00694444	0.00222222	0.00472222	0.00694444	0.0111111	0.00222222
16.35	0.00263158	0.000394737	0.00527778	0.00166667	0.00583333	0.00527778	0.0113889	0.00277778
16.45	0.00157895	0.000263158	0.00388889	0.000833333	0.00527778	0.00305556	0.00916667	0.000833333
16.55	0.00144737	0.000263158	0.00305556	0.000833333	0.00638889	0.005	0.00944444	0.00111111
16.65	0.000526316	0.000526316	0.00472222	0.000555556	0.00444444	0.00416667	0.00555556	0.00166667
16.75	0.00210526	0.000131579	0.00194444	0.00138889	0.00472222	0.00166667	0.00805556	0.00138889
16.85	0.00118421	0.000263158	0.0025	0.00194444	0.00666667	0.00194444	0.00833333	0.000555556
16.95	0.00157895	0.000131579	0.00138889	0.000555556	0.00583333	0.00277778	0.00694444	0.000833333
17.05	0.000657895	0.000263158	0.00111111	0.000555556	0.00333333	0.000833333	0.00666667	0.000555556
17.15	0.000394737	0.000131579	0.00138889	0.000833333	0.00416667	0.000555556	0.00527778	0
17.25	0.00105263	0	0.00138889	0.000277778	0.00194444	0.000555556	0.00861111	0
17.35	0.000394737	0	0.000555556	0	0.00138889	0.000555556	0.00611111	0.000277778
17.45	0.000263158	0.000131579	0.00111111	0.000277778	0.00166667	0	0.00555556	0
17.55	0.000131579	0	0.000555556	0	0.000833333	0.000555556	0.00611111	0
17.65	0.000526316	0.000131579	0.00111111	0	0.00111111	0	0.00722222	0
17.75	0.000394737	0	0.000277778	0.000277778	0	0.000277778	0.00472222	0.000277778
17.85	0.000263158	0	0	0	0.0025	0.000555556	0.00555556	0
17.95	0.000263158	0.000263158	0.00111111	0	0.000833333	0.000277778	0.00666667	0
18.05	0.000131579	0	0.000555556	0	0.000833333	0.000277778	0.00527778	0
18.15	0.000263158	0	0	0	0.000833333	0	0.00694444	0
18.25	0.000131579	0	0	0	0.000833333	0	0.00666667	0
18.35	0	0	0	0	0.000833333	0.000277778	0.00472222	0
18.45	0.000131579	0	0.000277778	0	0	0	0.0075	0
18.55	0.000263158	0	0.00138889	0	0.000555556	0	0.00555556	0
18.65	0	0	0	0	0.000277778	0	0.00416667	0
18.75	0.000131579	0	0	0	0.000555556	0	0.00611111	0
18.85	0.000131579	0	0.000555556	0	0	0	0.00583333	0
18.95	0	0	0	0	0	0	0.00277778	0
19.05	0	0	0	0	0	0	0.00277778	0
19.15	0.000131579	0	0.000277778	0	0	0	0.00333333	0
19.25	0	0	0	0	0	0	0.00166667	0
19.35	0	0	0	0	0	0	0.00166667	0
19.45	0	0	0	0	0	0	0.00222222	0
19.55	0	0	0	0	0	0	0.00166667	0
19.65	0	0	0	0	0	0	0.00138889	0
19.75	0	0	0	0	0	0	0.000277778	0
19.85	0	0	0	0	0	0	0.000833333	0
19.95	0	0	0	0	0	0	0	0
20.05	0	0	0	0	0	0	0.000277778	0
20.15	0	0	0	0	0	0	0	0
20.25	0	0	0	0	0	0	0.000277778	0
20.35	0	0	0	0	0	0	0	0
20.45	0	0	0	0	0	0	0	0
20.55	0	0	0	0	0	0	0.000277778	0
20.65	0	0	0	0	0	0	0	0
20.75	0	0	0	0	0	0	0	0
20.85	0	0	0	0	0	0	0	0
20.95	0	0	0	0	0	0	0	0
21.05	0	0	0	0	0	0	0	0
Negative
Pore axis (A)	Probability density
-21.05	0	0	0	0	0	0	0	0	0	0	0	0	0	0	0	0	0	0	0	0	0
-20.95	0	0	0	0	0	0	0	0	0	0	0	0	0	0	0	0	0	0	0	0	0
-20.85	0	0	0	0	0	0	0	0	0	0	0	0	0	0	0	0	0	0	0	0	0
-20.75	0	0	0	0	0	0	0	0	0	0	0	0	0	0	0	0	0	0	0	0	0
-20.65	0	0	0	0	0	0	0	0	0	0	0	0	0	0	0	0	0	0	0	0	0
-20.55	0	0	0	0	0	0	0	0	0	0	0	0	0	0	0	0	0	0	0	0	0
-20.45	0	0	0	0	0	0	0	0	0	0	0	0	0	0	0	0	0	0	0	0	0
-20.35	0	0	0	0	0	0	0	0	0	0	0	0	0	0	0	0	0	0	0	0	0
-20.25	0	0	0	0	0	0	0	0	0	0	0	0	0	0	0	0	0	0	0	0	0
-20.15	0	0	0	0	0	0	0	0	0	0	0	0	0	0	0	0	0	0	0	0	0
-20.05	0	0	0	0	0	0	0	0	0	0	0	0	0	0	0	0	0	0	0	0	0
-19.95	0	0	0	0	0	0	0	0	0	0	0	0	0	0	0	0	0	0	0	0	0
-19.85	0	0	0	0	0	0	0	0	0	0	0	0	0	0	0	0	0	0	0	0	0
-19.75	0	0	0	0	0	0	0	0	0	0	0	0	0	0	0	0	0	0	0	0	0
-19.65	0	0	0	0	0	0	0	0	0	0	0	0	0	0	0	0	0	0	0	0	0
-19.55	0	0	0	0	0	0	0	0	0	0	0	0	0	0	0	0	0	0	0	0	0
-19.45	0	0	0	0	0	0	0	0	0	0	0	0	0	0	0	0	0	0	0	0	0
-19.35	0	0	0	0	0	0	0	0	0	0	0	0	0	0	0	0	0	0	0	0	0
-19.25	0	0	0	0	0	0	0	0	0	0	0	0	0	0	0	0	0	0	0	0	0
-19.15	0	0	0	0	0	0	0	0	0	0	0	0	0	0	0	0	0	0	0	0	0
-19.05	0	0	0	0	0	0	0	0	0	0	0	0	0	0	0	0	0	0	0	0	0
-18.95	0	0	0	0	0	0	0	0	0	0	0	0	0	0	0	0	0	0	0	0	0
-18.85	0	0	0	0	0	0	0	0	0	0	0	0	0	0	0	0	0	0	0	0	0
-18.75	0	0	0	0	0	0	0	0	0	0	0	0	0	0	0	0	0	0	0	0	0
-18.65	0	0	0	0	0	0	0	0	0	0	0	0	0	0	0	0.000625	0	0	0	0	0
-18.55	0	0	0	0	0	0	0	0	0	0	0	0	0	0	0	0	0	0	0	0	0
-18.45	0	0	0	0	0	0	0	0	0	0	0	0	0	0	0	0	0	0	0	0	0
-18.35	0	0	0	0	0	0	0	0	0	0	0	0	0	0	0	0	0	0	0	0	0
-18.25	0	0	0	0	0	0	0	0	0	0	0	0	0	0	0	0	0	0	0	0	0
-18.15	0	0	0	0	0	0	0	0	0	0	0	0	0	0	0	0	0	0	0	0	0
-18.05	0	0	0	0	0	0	0	0	0	0	0	0	0	0	0	0.000625	0	0	0	0	0
-17.95	0	0	0	0	0	0	0	0	0	0	0	0	0	0	0	0	0	0	0	0	0
-17.85	0	0	0	0	0	0	0	0	0	0	0	0	0	0	0	0.000625	0	0	0	0	0
-17.75	0	0	0	0	0	0	0	0	0	0	0	0	0	0	0	0	0	0	0	0	0
-17.65	0	0	0	0	0	0	0	0	0	0	0	0	0	0	0	0.00125	0	0	0	0	0
-17.55	0	0	0	0	0	0	0	0	0	0	0	0	0	0	0	0	0	0	0	0	0
-17.45	0	0	0	0	0	0	0	0	0	0	0	0	0	0	0	0	0	0.000625	0	0	0
-17.35	0	0	0	0	0	0	0	0	0	0	0	0	0	0	0	0.00125	0	0	0	0	0
-17.25	0	0	0	0	0	0	0	0	0	0	0	0	0	0	0	0	0	0	0	0	0
-17.15	0	0	0	0	0	0	0	0	0	0	0	0	0	0	0	0.00125	0	0	0	0	0
-17.05	0	0	0	0	0	0	0	0	0	0	0	0	0	0	0	0	0	0.000625	0	0	0
-16.95	0	0.000277778	0	0	0	0	0	0	0	0	0	0	0	0	0	0	0	0	0	0	0
-16.85	0	0	0	0	0	0	0	0	0	0	0	0	0	0	0	0.001875	0	0	0	0	0
-16.75	0	0	0	0	0	0	0	0	0	0	0	0	0	0	0	0.0025	0	0	0	0	0
-16.65	0	0.000277778	0	0	0	0	0	0	0	0	0	0	0	0	0	0.003125	0	0	0	0	0
-16.55	0	0.000277778	0	0	0.000277778	0	0	0	0	0	0	0	0	0	0	0.003125	0	0	0	0	0
-16.45	0	0	0	0	0	0	0	0	0	0	0	0	0	0	0	0.001875	0	0	0	0	0
-16.35	0	0.000277778	0.000625	0	0	0	0	0	0	0	0	0	0	0	0	0.005625	0	0	0	0	0
-16.25	0	0	0	0	0	0	0	0	0	0	0	0	0	0	0	0.005	0	0	0	0	0
-16.15	0	0	0	0	0	0	0	0	0	0	0	0	0	0	0	0.00625	0	0.000625	0	0	0
-16.05	0	0.000277778	0	0	0	0	0	0	0	0	0	0	0	0	0	0.008125	0	0	0	0	0
-15.95	0	0	0.000625	0	0	0.000277778	0	0	0	0	0	0	0	0	0	0.00625	0	0.000625	0	0	0
-15.85	0	0.000277778	0	0	0	0	0	0	0	0	0	0	0	0	0	0.006875	0	0	0	0	0
-15.75	0	0	0	0	0	0	0	0	0	0	0	0	0	0	0	0.0075	0	0	0	0	0
-15.65	0	0.000555556	0.000625	0	0	0	0	0	0	0	0	0	0	0	0	0.013125	0	0	0	0	0
-15.55	0	0.000555556	0	0	0.000277778	0.000277778	0	0	0	0	0	0	0	0	0	0.01125	0	0	0	0	0
-15.45	0	0.000555556	0	0	0	0.000277778	0	0	0	0	0	0.000625	0	0	0	0.00875	0.000625	0.001875	0	0	0
-15.35	0	0.000277778	0	0	0	0	0.000833333	0	0	0	0	0	0	0	0	0.013125	0	0.00125	0	0	0
-15.25	0	0.000277778	0	0	0.000277778	0	0	0	0	0	0	0	0.000625	0	0	0.014375	0.000625	0.00125	0.000625	0	0
-15.15	0	0.000277778	0	0	0	0.000277778	0.000833333	0	0	0	0	0.000625	0.000625	0.000625	0	0.0175	0	0.00125	0	0	0
-15.05	0.000277778	0.00111111	0	0	0.000277778	0.000277778	0	0	0	0	0	0	0.000625	0.000625	0	0.023125	0	0.000625	0	0	0.000625
-14.95	0	0.000555556	0	0	0.000555556	0.000277778	0.000833333	0	0	0	0.00125	0	0.00125	0.00125	0	0.02	0.000625	0.0025	0	0	0
-14.85	0	0.00138889	0.000625	0	0.000555556	0	0	0	0	0	0.00125	0	0	0.000625	0.000625	0.033125	0	0.00125	0.000625	0	0
-14.75	0.000555556	0.00138889	0.000625	0	0.000833333	0.000277778	0	0	0	0	0.000625	0	0.000625	0	0	0.035	0.000625	0.0025	0	0	0
-14.65	0.000555556	0.00194444	0.00125	0	0.00138889	0.000555556	0.00166667	0	0	0.000625	0.000625	0	0.00125	0.00125	0.00125	0.029375	0.001875	0.0025	0	0	0
-14.55	0.000277778	0.00166667	0.00125	0	0.00111111	0.00138889	0	0	0	0.000625	0	0	0.00125	0	0	0.036875	0	0.003125	0	0	0
-14.45	0.000555556	0.00138889	0.001875	0	0.00138889	0	0	0	0	0.000625	0	0	0.00125	0.0025	0.000625	0.031875	0.001875	0.0025	0.000625	0.000625	0
-14.35	0.000277778	0.00416667	0.00125	0	0.000833333	0.000833333	0.000833333	0.000833333	0.000625	0	0	0.000625	0.001875	0.001875	0.00125	0.04	0.00125	0.00375	0	0	0
-14.25	0.000555556	0.00333333	0.00125	0	0.00222222	0.00166667	0	0.000833333	0	0.00125	0	0	0.0025	0.001875	0.003125	0.043125	0.00125	0.005625	0.001875	0.000625	0
-14.15	0.000555556	0.00444444	0.00125	0	0.00138889	0.00194444	0.00333333	0	0	0	0.00125	0	0.0025	0.00375	0.00125	0.053125	0.00125	0.00625	0.000625	0.0025	0
-14.05	0.000833333	0.005	0.001875	0	0.00333333	0.00111111	0.00166667	0.000833333	0	0.00125	0.000625	0	0.00125	0.004375	0.0025	0.05375	0.0025	0.008125	0.00125	0	0
-13.95	0.000555556	0.00416667	0.00375	0	0.00277778	0.00305556	0	0.000833333	0	0	0.000625	0.000625	0.001875	0.0025	0.00125	0.060625	0.005	0.009375	0.001875	0.000625	0
-13.85	0.00138889	0.005	0.0025	0	0.00333333	0.00388889	0.0025	0.0025	0.000625	0.0025	0.003125	0.000625	0.001875	0.00125	0.003125	0.060625	0.004375	0.011875	0.000625	0.000625	0
-13.75	0.000833333	0.00722222	0.0025	0.000625	0.00222222	0.00361111	0.00333333	0.00166667	0	0.000625	0.00125	0	0.0025	0.003125	0.003125	0.05625	0.00875	0.008125	0	0.000625	0.000625
-13.65	0.000555556	0.00611111	0.003125	0.000625	0.00305556	0.00444444	0	0.00166667	0.00125	0.0025	0.000625	0.0025	0.001875	0.004375	0.00125	0.06625	0.008125	0.01125	0.003125	0.000625	0.000625
-13.55	0.00388889	0.0102778	0.005	0	0.00222222	0.00444444	0.00166667	0.00416667	0	0.004375	0.005	0.001875	0.004375	0.00625	0.009375	0.073125	0.00875	0.0125	0.003125	0.000625	0.00125
-13.45	0.00138889	0.00444444	0.005625	0.000625	0.00333333	0.00527778	0.0025	0.0025	0.000625	0.001875	0.003125	0.000625	0.005	0.0075	0.00375	0.060625	0.00625	0.01	0.004375	0.001875	0.000625
-13.35	0.00416667	0.00861111	0.008125	0.001875	0.0025	0.00722222	0.00666667	0.0025	0.00125	0.0025	0.003125	0.000625	0.0075	0.006875	0.0075	0.070625	0.008125	0.010625	0.00875	0.00125	0.003125
-13.25	0.00333333	0.0075	0.006875	0.00125	0.00472222	0.00472222	0.00333333	0	0.001875	0.00375	0.001875	0.001875	0.00625	0.011875	0.00875	0.07	0.010625	0.016875	0.0025	0.0025	0.001875
-13.15	0.00305556	0.0122222	0.008125	0.0025	0.00638889	0.00722222	0.00166667	0.0025	0	0.004375	0.003125	0.001875	0.006875	0.0075	0.0125	0.084375	0.01125	0.019375	0.005625	0.005625	0.00125
-13.05	0.00472222	0.0130556	0.0075	0.00125	0.00527778	0.00694444	0.0025	0.005	0.003125	0.00375	0.00375	0	0.004375	0.009375	0.01625	0.0825	0.018125	0.019375	0.00625	0.00625	0.0025
-12.95	0.00472222	0.0102778	0.0075	0.003125	0.00694444	0.00694444	0.00666667	0.00583333	0.00125	0.005625	0.00375	0.003125	0.00875	0.011875	0.014375	0.0725	0.01375	0.021875	0.008125	0.006875	0.004375
-12.85	0.00638889	0.0113889	0.01	0.001875	0.00972222	0.0108333	0.00416667	0.00416667	0.00375	0.00625	0.005625	0.005625	0.01125	0.013125	0.014375	0.08875	0.016875	0.02125	0.005625	0.006875	0.004375
-12.75	0.00583333	0.0102778	0.005625	0.001875	0.00555556	0.0116667	0.00666667	0.00333333	0.0025	0.008125	0.0075	0.00625	0.013125	0.013125	0.01	0.07625	0.01875	0.023125	0.01	0.006875	0.006875
-12.65	0.00527778	0.0138889	0.01125	0.005625	0.00611111	0.0138889	0.005	0.00833333	0.004375	0.010625	0.008125	0.005	0.015	0.020625	0.010625	0.079375	0.0125	0.035	0.015625	0.009375	0.003125
-12.55	0.00972222	0.00944444	0.01125	0.00375	0.01	0.0158333	0.00916667	0.015	0.00375	0.009375	0.011875	0.004375	0.018125	0.018125	0.010625	0.091875	0.0225	0.028125	0.009375	0.01	0.005
-12.45	0.00805556	0.0122222	0.01625	0.006875	0.0130556	0.0175	0.00583333	0.00833333	0.003125	0.00875	0.00875	0.004375	0.0125	0.015	0.015625	0.076875	0.015625	0.0275	0.01125	0.015	0.0025
-12.35	0.0113889	0.0177778	0.020625	0.008125	0.0108333	0.0208333	0.0166667	0.00583333	0.003125	0.011875	0.010625	0.0075	0.02125	0.02	0.013125	0.101875	0.0225	0.0275	0.01625	0.013125	0.006875
-12.25	0.0116667	0.0141667	0.018125	0.010625	0.0111111	0.0147222	0.0133333	0.0125	0.00625	0.009375	0.0175	0.00625	0.0225	0.01875	0.014375	0.065625	0.025625	0.02875	0.011875	0.01375	0.005
-12.15	0.015	0.0177778	0.030625	0.005	0.00916667	0.0208333	0.01	0.0125	0.00625	0.0175	0.01	0.008125	0.030625	0.0225	0.0125	0.08875	0.016875	0.035	0.016875	0.01875	0.005
-12.05	0.0166667	0.0202778	0.02625	0.006875	0.0144444	0.0177778	0.0183333	0.015	0.00625	0.020625	0.014375	0.01	0.034375	0.029375	0.026875	0.089375	0.025	0.0375	0.021875	0.01625	0.00375
-11.95	0.0166667	0.0141667	0.026875	0.00625	0.0138889	0.0208333	0.0141667	0.015	0.003125	0.01625	0.02	0.005625	0.028125	0.02875	0.02125	0.08125	0.029375	0.04625	0.0275	0.0175	0.0025
-11.85	0.0202778	0.02	0.021875	0.011875	0.0166667	0.0227778	0.0183333	0.0166667	0.006875	0.023125	0.01625	0.011875	0.040625	0.04375	0.020625	0.09375	0.023125	0.041875	0.02625	0.015	0.003125
-11.75	0.0202778	0.0191667	0.026875	0.0125	0.0130556	0.0230556	0.0225	0.015	0.005625	0.014375	0.02	0.0125	0.03875	0.029375	0.025	0.083125	0.02625	0.0375	0.02375	0.02125	0.004375
-11.65	0.0258333	0.0197222	0.0325	0.009375	0.0233333	0.0258333	0.0291667	0.0175	0.00625	0.01875	0.03125	0.013125	0.0475	0.034375	0.028125	0.07875	0.028125	0.051875	0.030625	0.019375	0.009375
-11.55	0.0275	0.0208333	0.036875	0.01	0.0194444	0.03	0.0258333	0.0325	0.01	0.0275	0.02125	0.01875	0.049375	0.03625	0.025	0.083125	0.034375	0.051875	0.03375	0.0225	0.008125
-11.45	0.0302778	0.0236111	0.039375	0.011875	0.0211111	0.0355556	0.0266667	0.0175	0.0075	0.0175	0.026875	0.014375	0.04125	0.045	0.03	0.090625	0.026875	0.04625	0.030625	0.025	0.01
-11.35	0.0302778	0.0277778	0.04	0.0125	0.0227778	0.0386111	0.025	0.0283333	0.01	0.026875	0.025625	0.024375	0.04875	0.045625	0.028125	0.084375	0.024375	0.055	0.03375	0.025	0.0125
-11.25	0.0322222	0.0238889	0.049375	0.013125	0.0208333	0.0311111	0.0241667	0.0275	0.010625	0.028125	0.021875	0.02	0.05	0.0425	0.026875	0.079375	0.030625	0.055	0.0325	0.01375	0.006875
-11.15	0.0358333	0.0233333	0.04625	0.023125	0.0277778	0.0338889	0.0191667	0.0275	0.009375	0.0275	0.029375	0.029375	0.070625	0.0575	0.028125	0.093125	0.04375	0.06875	0.0325	0.030625	0.01
-11.05	0.0433333	0.0263889	0.050625	0.02625	0.0247222	0.0375	0.03	0.0341667	0.015625	0.028125	0.02875	0.02625	0.06375	0.0575	0.034375	0.101875	0.040625	0.0625	0.0475	0.026875	0.0175
-10.95	0.0444444	0.0294444	0.0525	0.015625	0.0258333	0.0386111	0.0308333	0.0308333	0.014375	0.029375	0.03	0.025625	0.06625	0.044375	0.024375	0.0975	0.035	0.054375	0.039375	0.025625	0.01
-10.85	0.0452778	0.0313889	0.055	0.02125	0.0308333	0.0405556	0.0375	0.0358333	0.015	0.0325	0.035	0.031875	0.061875	0.048125	0.034375	0.10625	0.035	0.07625	0.036875	0.0325	0.0175
-10.75	0.0425	0.0325	0.051875	0.02625	0.0283333	0.0391667	0.0325	0.0325	0.015	0.035	0.035	0.034375	0.069375	0.049375	0.02875	0.088125	0.0325	0.060625	0.045625	0.03125	0.01375
-10.65	0.0538889	0.0336111	0.074375	0.028125	0.0333333	0.0488889	0.0375	0.0383333	0.015625	0.044375	0.0375	0.028125	0.0675	0.05125	0.0275	0.09875	0.044375	0.066875	0.045625	0.04	0.025
-10.55	0.0461111	0.0358333	0.068125	0.024375	0.0347222	0.0486111	0.045	0.0325	0.02	0.0425	0.040625	0.0375	0.05875	0.058125	0.02625	0.110625	0.04125	0.0675	0.055	0.04375	0.019375
-10.45	0.0452778	0.0388889	0.07	0.029375	0.0316667	0.0441667	0.045	0.04	0.01625	0.03125	0.046875	0.04125	0.068125	0.055	0.02625	0.088125	0.036875	0.076875	0.044375	0.040625	0.02
-10.35	0.0519444	0.0425	0.060625	0.041875	0.0425	0.0475	0.0466667	0.0375	0.020625	0.0325	0.043125	0.050625	0.07125	0.04625	0.04	0.099375	0.046875	0.08125	0.055625	0.036875	0.025625
-10.25	0.0541667	0.0344444	0.070625	0.0425	0.0341667	0.0486111	0.0441667	0.0308333	0.02375	0.044375	0.038125	0.041875	0.063125	0.05375	0.029375	0.085	0.046875	0.0775	0.0575	0.054375	0.023125
-10.15	0.0605556	0.0319444	0.080625	0.029375	0.04	0.0491667	0.0458333	0.0508333	0.020625	0.0475	0.046875	0.04	0.075625	0.0525	0.02875	0.101875	0.044375	0.084375	0.056875	0.041875	0.03125
-10.05	0.0597222	0.0394444	0.075	0.040625	0.0469444	0.0427778	0.0375	0.0475	0.01875	0.045	0.05125	0.046875	0.079375	0.045625	0.04125	0.100625	0.05875	0.086875	0.058125	0.05	0.0225
-9.95	0.0491667	0.0341667	0.07125	0.045	0.0380556	0.0480556	0.0466667	0.0375	0.019375	0.04	0.0475	0.0375	0.055	0.050625	0.0325	0.090625	0.06	0.084375	0.05875	0.04875	0.035625
-9.85	0.0655556	0.0430556	0.0875	0.05375	0.0427778	0.0516667	0.0491667	0.0408333	0.028125	0.056875	0.06375	0.04375	0.068125	0.050625	0.0375	0.1	0.059375	0.0925	0.073125	0.07	0.031875
-9.75	0.0619444	0.0452778	0.0725	0.04375	0.0402778	0.0525	0.0516667	0.045	0.0225	0.0475	0.055625	0.043125	0.0675	0.04875	0.044375	0.0975	0.045625	0.085625	0.0625	0.0625	0.031875
-9.65	0.0588889	0.0452778	0.080625	0.045625	0.0533333	0.0525	0.0666667	0.0591667	0.0275	0.045	0.06375	0.05375	0.075	0.05875	0.050625	0.0825	0.059375	0.114375	0.084375	0.063125	0.0375
-9.55	0.0619444	0.0388889	0.0925	0.06625	0.0491667	0.0552778	0.0683333	0.045	0.029375	0.051875	0.07375	0.054375	0.075	0.055625	0.04	0.100625	0.054375	0.095625	0.063125	0.075625	0.043125
-9.45	0.0588889	0.0477778	0.0775	0.05375	0.0475	0.0547222	0.0608333	0.0425	0.021875	0.045625	0.060625	0.050625	0.0775	0.058125	0.043125	0.078125	0.060625	0.095	0.051875	0.065625	0.04
-9.35	0.0638889	0.0494444	0.081875	0.06	0.0519444	0.0608333	0.0666667	0.0475	0.034375	0.070625	0.07125	0.060625	0.090625	0.056875	0.0425	0.084375	0.070625	0.095625	0.059375	0.078125	0.04375
-9.25	0.0594444	0.0438889	0.081875	0.063125	0.0505556	0.0583333	0.0533333	0.055	0.0325	0.060625	0.063125	0.055625	0.075625	0.05875	0.0475	0.06875	0.0675	0.094375	0.075	0.07875	0.039375
-9.15	0.0711111	0.0605556	0.084375	0.0625	0.0583333	0.0644444	0.0658333	0.0475	0.03375	0.058125	0.081875	0.0625	0.0775	0.064375	0.040625	0.081875	0.05	0.106875	0.081875	0.09	0.05125
-9.05	0.0672222	0.0430556	0.078125	0.059375	0.0577778	0.0605556	0.0641667	0.0491667	0.045625	0.065	0.0925	0.071875	0.08	0.065625	0.05	0.074375	0.060625	0.103125	0.065625	0.09875	0.051875
-8.95	0.0647222	0.0544444	0.068125	0.07375	0.0519444	0.0602778	0.0658333	0.045	0.04625	0.058125	0.075	0.051875	0.075	0.0625	0.0475	0.0625	0.063125	0.104375	0.069375	0.089375	0.055625
-8.85	0.0644444	0.0583333	0.070625	0.065	0.0622222	0.0630556	0.0708333	0.0416667	0.0375	0.06125	0.08625	0.06625	0.090625	0.056875	0.045625	0.07375	0.06375	0.111875	0.081875	0.096875	0.0525
-8.75	0.0711111	0.0497222	0.06	0.061875	0.0513889	0.0566667	0.0591667	0.04	0.055625	0.05875	0.086875	0.05125	0.069375	0.05875	0.04625	0.0675	0.079375	0.10875	0.07	0.110625	0.061875
-8.65	0.0725	0.0566667	0.081875	0.069375	0.0691667	0.0663889	0.0741667	0.04	0.05375	0.076875	0.08875	0.0575	0.076875	0.05	0.05375	0.0625	0.085	0.116875	0.065	0.101875	0.060625
-8.55	0.0805556	0.0655556	0.075	0.086875	0.0672222	0.0602778	0.07	0.0433333	0.061875	0.06875	0.0875	0.06625	0.084375	0.055	0.051875	0.06125	0.070625	0.126875	0.07875	0.105	0.06625
-8.45	0.0725	0.0580556	0.06625	0.064375	0.0622222	0.0575	0.0491667	0.045	0.049375	0.0675	0.07625	0.051875	0.091875	0.068125	0.065	0.06625	0.06625	0.1	0.075	0.094375	0.076875
-8.35	0.0827778	0.0619444	0.078125	0.07125	0.0605556	0.0736111	0.0758333	0.0491667	0.0525	0.07	0.095625	0.05875	0.079375	0.066875	0.06125	0.056875	0.091875	0.11625	0.075625	0.126875	0.07
-8.25	0.0752778	0.0622222	0.065625	0.08	0.0666667	0.0608333	0.0641667	0.0375	0.05375	0.06875	0.07375	0.048125	0.08875	0.063125	0.054375	0.061875	0.0775	0.115	0.07875	0.10625	0.0675
-8.15	0.0819444	0.0675	0.075625	0.071875	0.0755556	0.0691667	0.0716667	0.05	0.05125	0.076875	0.08625	0.070625	0.086875	0.075625	0.055625	0.045625	0.071875	0.136875	0.071875	0.121875	0.07
-8.05	0.0769444	0.0780556	0.075	0.07875	0.0702778	0.0636111	0.0841667	0.0466667	0.0575	0.08	0.104375	0.060625	0.070625	0.08	0.060625	0.049375	0.07875	0.115625	0.0725	0.120625	0.075
-7.95	0.0747222	0.0658333	0.07125	0.075	0.0644444	0.0730556	0.07	0.0525	0.056875	0.076875	0.07875	0.05875	0.084375	0.06875	0.051875	0.038125	0.075625	0.108125	0.0625	0.094375	0.06875
-7.85	0.0852778	0.07	0.071875	0.07	0.0786111	0.0702778	0.06	0.0558333	0.06	0.095625	0.073125	0.054375	0.066875	0.06375	0.06375	0.02875	0.079375	0.116875	0.066875	0.1125	0.081875
-7.75	0.0775	0.0613889	0.083125	0.064375	0.0708333	0.0713889	0.0733333	0.0425	0.0475	0.081875	0.07	0.05125	0.065625	0.075	0.06375	0.033125	0.075625	0.1225	0.055625	0.119375	0.078125
-7.65	0.0755556	0.0694444	0.0825	0.069375	0.0736111	0.0722222	0.0683333	0.0591667	0.071875	0.0825	0.088125	0.055625	0.07625	0.0725	0.05375	0.026875	0.07	0.1175	0.06875	0.108125	0.081875
-7.55	0.0766667	0.08	0.081875	0.075625	0.0736111	0.0719444	0.0741667	0.0433333	0.07125	0.06375	0.08625	0.065625	0.059375	0.08375	0.05125	0.028125	0.089375	0.106875	0.059375	0.120625	0.080625
-7.45	0.0730556	0.0591667	0.075	0.0825	0.065	0.0697222	0.0733333	0.0483333	0.053125	0.066875	0.06875	0.0475	0.054375	0.065	0.059375	0.019375	0.0675	0.096875	0.069375	0.105625	0.066875
-7.35	0.0763889	0.065	0.070625	0.08625	0.0741667	0.065	0.0825	0.05	0.060625	0.068125	0.0825	0.060625	0.069375	0.08875	0.0625	0.02625	0.06875	0.1225	0.064375	0.101875	0.075625
-7.25	0.0733333	0.0613889	0.064375	0.0825	0.0641667	0.0680556	0.0575	0.0641667	0.05625	0.079375	0.068125	0.058125	0.0675	0.07375	0.053125	0.011875	0.06375	0.1	0.055	0.11625	0.07375
-7.15	0.0677778	0.0677778	0.085	0.106875	0.0791667	0.0769444	0.0683333	0.065	0.06	0.074375	0.08125	0.0575	0.061875	0.08375	0.045	0.02375	0.0775	0.106875	0.063125	0.104375	0.080625
-7.05	0.0777778	0.0675	0.08375	0.089375	0.0775	0.075	0.0625	0.0616667	0.056875	0.075	0.063125	0.06875	0.0625	0.095	0.060625	0.014375	0.07625	0.110625	0.06125	0.108125	0.084375
-6.95	0.0594444	0.0575	0.07375	0.089375	0.0602778	0.0683333	0.0808333	0.0591667	0.06625	0.074375	0.06625	0.0625	0.055625	0.0725	0.049375	0.010625	0.0675	0.09875	0.048125	0.09125	0.0875
-6.85	0.0719444	0.0636111	0.0775	0.09125	0.0788889	0.0769444	0.07	0.0683333	0.07625	0.090625	0.0675	0.074375	0.0575	0.080625	0.065625	0.009375	0.080625	0.09	0.0525	0.096875	0.08125
-6.75	0.0641667	0.0627778	0.075	0.08625	0.0708333	0.0705556	0.0733333	0.0608333	0.055	0.06375	0.0625	0.05625	0.0475	0.08	0.055625	0.00875	0.065625	0.08625	0.055	0.10375	0.070625
-6.65	0.0747222	0.0630556	0.074375	0.075	0.0741667	0.07	0.0758333	0.0633333	0.054375	0.060625	0.076875	0.055625	0.049375	0.076875	0.06	0.009375	0.061875	0.0925	0.06	0.114375	0.076875
-6.55	0.0708333	0.0655556	0.07625	0.089375	0.0725	0.0755556	0.0725	0.0741667	0.051875	0.06	0.0675	0.061875	0.043125	0.08375	0.0625	0.006875	0.085	0.08125	0.056875	0.11375	0.07
-6.45	0.055	0.0594444	0.0675	0.0775	0.0688889	0.0630556	0.0616667	0.065	0.065625	0.056875	0.06375	0.045625	0.043125	0.061875	0.05125	0.004375	0.0675	0.081875	0.050625	0.07875	0.06875
-6.35	0.0611111	0.0666667	0.08125	0.093125	0.0702778	0.0575	0.0875	0.0775	0.065625	0.063125	0.0625	0.060625	0.0325	0.076875	0.056875	0.00875	0.063125	0.093125	0.04625	0.095	0.074375
-6.25	0.0552778	0.0488889	0.06	0.06	0.0625	0.0558333	0.0633333	0.0658333	0.04875	0.060625	0.055625	0.05125	0.040625	0.064375	0.056875	0.003125	0.066875	0.073125	0.044375	0.0825	0.059375
-6.15	0.0627778	0.0513889	0.075625	0.093125	0.0744444	0.0597222	0.0575	0.0566667	0.053125	0.04125	0.04375	0.0575	0.04375	0.0625	0.050625	0.003125	0.074375	0.1025	0.043125	0.08375	0.071875
-6.05	0.0591667	0.0572222	0.049375	0.08375	0.0661111	0.0594444	0.0608333	0.0858333	0.063125	0.059375	0.051875	0.054375	0.05125	0.065	0.058125	0.005	0.083125	0.081875	0.045625	0.076875	0.07125
-5.95	0.0627778	0.0522222	0.054375	0.070625	0.0675	0.0566667	0.0708333	0.0716667	0.054375	0.046875	0.045	0.045625	0.038125	0.066875	0.048125	0.0025	0.06625	0.06625	0.045625	0.06875	0.07375
-5.85	0.0577778	0.0547222	0.054375	0.073125	0.0686111	0.0555556	0.0658333	0.0841667	0.0625	0.064375	0.050625	0.058125	0.038125	0.05875	0.055	0.00375	0.064375	0.073125	0.04	0.076875	0.0575
-5.75	0.0536111	0.0475	0.05125	0.074375	0.0594444	0.0486111	0.065	0.0725	0.059375	0.04625	0.044375	0.04375	0.026875	0.060625	0.041875	0.00375	0.07625	0.06	0.0325	0.065625	0.05625
-5.65	0.0538889	0.0530556	0.044375	0.0625	0.0686111	0.0480556	0.0625	0.0675	0.0725	0.040625	0.0475	0.063125	0.024375	0.06125	0.056875	0.0025	0.06875	0.065	0.04625	0.08	0.065625
-5.55	0.0527778	0.0494444	0.0425	0.069375	0.0769444	0.0458333	0.065	0.0866667	0.059375	0.046875	0.044375	0.041875	0.035625	0.054375	0.04875	0.00125	0.07625	0.074375	0.0375	0.068125	0.059375
-5.45	0.0480556	0.0475	0.034375	0.059375	0.0636111	0.04	0.0483333	0.0883333	0.0525	0.04625	0.034375	0.041875	0.0225	0.055	0.05625	0	0.068125	0.065	0.0325	0.073125	0.045625
-5.35	0.0619444	0.0452778	0.044375	0.055625	0.0613889	0.0438889	0.0675	0.0658333	0.054375	0.05375	0.0425	0.04	0.02875	0.0525	0.045	0	0.048125	0.065	0.026875	0.080625	0.054375
-5.25	0.0491667	0.0383333	0.026875	0.064375	0.0633333	0.0416667	0.0591667	0.0716667	0.048125	0.03875	0.034375	0.046875	0.023125	0.043125	0.055625	0.000625	0.05625	0.05	0.0275	0.063125	0.045
-5.15	0.0580556	0.0383333	0.035	0.064375	0.0661111	0.0436111	0.0575	0.0766667	0.059375	0.033125	0.051875	0.043125	0.035	0.06	0.0525	0.000625	0.05	0.053125	0.031875	0.071875	0.049375
-5.05	0.0494444	0.0355556	0.028125	0.05625	0.0613889	0.0347222	0.0566667	0.0525	0.0525	0.038125	0.050625	0.04	0.035	0.041875	0.049375	0	0.046875	0.054375	0.03125	0.060625	0.05
-4.95	0.0491667	0.0388889	0.026875	0.060625	0.0591667	0.0325	0.0616667	0.055	0.05375	0.041875	0.0375	0.038125	0.024375	0.0425	0.03875	0.000625	0.059375	0.04375	0.02625	0.053125	0.045625
-4.85	0.0525	0.0380556	0.023125	0.058125	0.0602778	0.0363889	0.0575	0.06	0.0475	0.04125	0.03875	0.03625	0.04	0.035	0.059375	0	0.045	0.049375	0.02875	0.05375	0.0425
-4.75	0.0480556	0.03	0.01625	0.058125	0.0502778	0.0280556	0.0441667	0.0525	0.0475	0.033125	0.040625	0.02625	0.02875	0.034375	0.04375	0	0.04625	0.044375	0.021875	0.049375	0.0375
-4.65	0.0566667	0.0344444	0.02125	0.068125	0.0552778	0.0311111	0.05	0.0625	0.0525	0.04	0.053125	0.031875	0.0375	0.036875	0.03875	0	0.03875	0.04375	0.0225	0.04375	0.04625
-4.55	0.0611111	0.0344444	0.018125	0.05375	0.055	0.0305556	0.0533333	0.0625	0.056875	0.038125	0.041875	0.026875	0.0325	0.036875	0.04	0.000625	0.04375	0.03125	0.02625	0.0425	0.04625
-4.45	0.0497222	0.0313889	0.015	0.05875	0.0466667	0.0327778	0.045	0.0416667	0.039375	0.0275	0.04125	0.028125	0.03	0.0325	0.0375	0	0.031875	0.03625	0.016875	0.03625	0.04
-4.35	0.0491667	0.03	0.01	0.0525	0.0472222	0.0313889	0.0441667	0.0475	0.0425	0.03	0.03875	0.028125	0.0275	0.035	0.050625	0	0.025	0.035625	0.0175	0.036875	0.04875
-4.25	0.0502778	0.0283333	0.010625	0.05	0.04	0.0308333	0.0475	0.0508333	0.040625	0.02375	0.035	0.025	0.0325	0.025625	0.034375	0	0.023125	0.026875	0.025	0.034375	0.03375
-4.15	0.05	0.0333333	0.014375	0.05625	0.0444444	0.0280556	0.055	0.0458333	0.04875	0.031875	0.0475	0.03375	0.02625	0.03	0.05	0	0.0275	0.03375	0.015	0.024375	0.039375
-4.05	0.0461111	0.0319444	0.00875	0.068125	0.0494444	0.0252778	0.0416667	0.05	0.041875	0.028125	0.04375	0.033125	0.021875	0.030625	0.049375	0	0.02625	0.018125	0.015625	0.02875	0.0375
-3.95	0.0422222	0.0255556	0.006875	0.044375	0.0352778	0.0155556	0.0483333	0.0375	0.045	0.031875	0.03875	0.0275	0.02375	0.019375	0.04	0	0.02	0.023125	0.02125	0.020625	0.03625
-3.85	0.0491667	0.0272222	0.008125	0.054375	0.0427778	0.0244444	0.0475	0.0466667	0.04625	0.028125	0.03625	0.039375	0.021875	0.03	0.04625	0.000625	0.018125	0.0225	0.018125	0.023125	0.035625
-3.75	0.0408333	0.0208333	0.00625	0.05125	0.0413889	0.0208333	0.0408333	0.0375	0.039375	0.025625	0.0375	0.030625	0.023125	0.021875	0.04	0	0.01375	0.02	0.01	0.015	0.025625
-3.65	0.0522222	0.0205556	0.005625	0.059375	0.04	0.0183333	0.0466667	0.0416667	0.050625	0.0275	0.031875	0.031875	0.016875	0.021875	0.0425	0	0.015625	0.016875	0.01375	0.02625	0.024375
-3.55	0.0444444	0.0216667	0.004375	0.044375	0.0380556	0.0194444	0.0483333	0.05	0.049375	0.02875	0.035	0.035625	0.021875	0.025	0.034375	0	0.015	0.023125	0.009375	0.0225	0.026875
-3.45	0.0358333	0.0194444	0.005	0.043125	0.0383333	0.0147222	0.0333333	0.0408333	0.049375	0.0275	0.035625	0.03125	0.018125	0.0175	0.035	0	0.0125	0.021875	0.0075	0.015	0.025625
-3.35	0.0283333	0.0191667	0.001875	0.048125	0.0316667	0.0166667	0.0425	0.0466667	0.044375	0.025	0.034375	0.034375	0.024375	0.019375	0.039375	0	0.01625	0.018125	0.01125	0.01625	0.020625
-3.25	0.0383333	0.0177778	0.00125	0.034375	0.0266667	0.0152778	0.03	0.045	0.04	0.030625	0.025	0.031875	0.02	0.01625	0.0375	0	0.01375	0.019375	0.010625	0.009375	0.019375
-3.15	0.035	0.0219444	0.00125	0.03875	0.0369444	0.0116667	0.035	0.05	0.04	0.02375	0.029375	0.02625	0.020625	0.019375	0.034375	0	0.00875	0.01	0.0025	0.010625	0.023125
-3.05	0.0391667	0.0236111	0.000625	0.04375	0.0369444	0.0122222	0.0341667	0.0425	0.0425	0.025625	0.035625	0.035	0.019375	0.02625	0.0325	0	0.01375	0.0125	0.00375	0.008125	0.025625
-2.95	0.0277778	0.0202778	0.0025	0.033125	0.0358333	0.0130556	0.0266667	0.04	0.035	0.031875	0.039375	0.02625	0.015625	0.01625	0.03125	0	0.011875	0.005625	0.005625	0.01	0.016875
-2.85	0.0347222	0.0169444	0.0025	0.033125	0.035	0.0144444	0.0283333	0.0491667	0.04125	0.02875	0.033125	0.0325	0.015625	0.02	0.026875	0	0.009375	0.01	0.00375	0.0125	0.023125
-2.75	0.0283333	0.0163889	0.000625	0.03	0.0355556	0.0138889	0.0225	0.0366667	0.035625	0.03	0.0275	0.031875	0.025625	0.02	0.025625	0	0.01	0.00375	0.0075	0.011875	0.026875
-2.65	0.0288889	0.0138889	0	0.035625	0.0427778	0.0158333	0.0175	0.0408333	0.031875	0.03375	0.03375	0.03125	0.020625	0.020625	0.030625	0	0.014375	0.00375	0.005625	0.0125	0.01875
-2.55	0.0358333	0.0155556	0.000625	0.033125	0.0308333	0.0119444	0.02	0.0325	0.03625	0.025	0.034375	0.035625	0.016875	0.016875	0.029375	0	0.015	0.01	0.005	0.005625	0.033125
-2.45	0.0272222	0.0141667	0.000625	0.024375	0.0336111	0.0144444	0.0241667	0.0325	0.024375	0.02875	0.02875	0.026875	0.015	0.01375	0.0325	0	0.010625	0.0025	0.005625	0.01125	0.02625
-2.35	0.0327778	0.0127778	0	0.02625	0.0308333	0.0136111	0.0325	0.0216667	0.03375	0.028125	0.038125	0.024375	0.014375	0.016875	0.036875	0	0.019375	0.00625	0.004375	0.00875	0.030625
-2.25	0.0247222	0.0155556	0.000625	0.024375	0.0280556	0.0161111	0.02	0.0141667	0.03125	0.024375	0.036875	0.0275	0.011875	0.01875	0.025625	0	0.014375	0.005	0.00375	0.006875	0.03
-2.15	0.0291667	0.0158333	0.00125	0.024375	0.0305556	0.015	0.0191667	0.0258333	0.034375	0.018125	0.03625	0.026875	0.014375	0.020625	0.025625	0	0.0125	0.005	0.006875	0.005	0.03875
-2.05	0.0291667	0.0180556	0	0.02625	0.0325	0.0138889	0.0241667	0.015	0.02875	0.026875	0.031875	0.021875	0.019375	0.01625	0.02875	0	0.0175	0.005625	0.005625	0.010625	0.031875
-1.95	0.0297222	0.0130556	0	0.015625	0.0252778	0.0138889	0.02	0.0191667	0.03125	0.025625	0.030625	0.0275	0.016875	0.016875	0.031875	0	0.01625	0.0025	0.00875	0.01	0.020625
-1.85	0.0297222	0.0130556	0	0.03	0.0275	0.0125	0.025	0.0175	0.02375	0.016875	0.02625	0.021875	0.0125	0.019375	0.034375	0	0.018125	0.00375	0.00625	0.009375	0.030625
-1.75	0.0216667	0.0163889	0	0.01875	0.0194444	0.0138889	0.0166667	0.0291667	0.02	0.025625	0.0375	0.029375	0.0175	0.0125	0.029375	0	0.0175	0.0025	0.006875	0.0075	0.021875
-1.65	0.0236111	0.0147222	0	0.02	0.0272222	0.0202778	0.0191667	0.0141667	0.02875	0.016875	0.02625	0.029375	0.014375	0.01375	0.03	0	0.0275	0.0075	0.00875	0.004375	0.02625
-1.55	0.0313889	0.0138889	0	0.024375	0.0236111	0.0161111	0.0225	0.0225	0.026875	0.019375	0.02625	0.03	0.01875	0.02	0.02875	0	0.023125	0.0075	0.005	0.00875	0.021875
-1.45	0.0286111	0.0155556	0.000625	0.015	0.0225	0.0130556	0.025	0.0208333	0.021875	0.01	0.036875	0.0275	0.02125	0.018125	0.034375	0	0.026875	0.0025	0.008125	0.010625	0.02625
-1.35	0.025	0.0163889	0	0.01875	0.0261111	0.0166667	0.02	0.0175	0.02375	0.029375	0.04125	0.028125	0.01375	0.020625	0.0225	0	0.02625	0.001875	0.005625	0.013125	0.03
-1.25	0.0225	0.0108333	0	0.0125	0.0205556	0.0191667	0.0108333	0.0183333	0.018125	0.02	0.03125	0.03125	0.01625	0.0175	0.025625	0	0.030625	0.003125	0.010625	0.011875	0.0275
-1.15	0.0236111	0.0180556	0.000625	0.013125	0.0222222	0.0180556	0.0216667	0.0191667	0.023125	0.0175	0.035	0.031875	0.016875	0.02	0.035	0	0.025	0.00375	0.010625	0.011875	0.026875
-1.05	0.0241667	0.0141667	0	0.023125	0.0283333	0.0194444	0.0191667	0.0175	0.023125	0.02375	0.025	0.03	0.015625	0.02	0.035625	0	0.0375	0.0025	0.0125	0.015625	0.0325
-0.95	0.0244444	0.0130556	0.00125	0.0175	0.0241667	0.0216667	0.0175	0.0225	0.02	0.025625	0.025	0.021875	0.02	0.025625	0.033125	0	0.030625	0.0025	0.011875	0.009375	0.02375
-0.85	0.0261111	0.0158333	0	0.02375	0.0205556	0.0205556	0.02	0.02	0.0225	0.023125	0.03	0.028125	0.021875	0.0325	0.038125	0	0.044375	0	0.01375	0.015	0.02125
-0.75	0.0236111	0.0163889	0	0.016875	0.0222222	0.0205556	0.0116667	0.0125	0.026875	0.02	0.03125	0.02375	0.01625	0.023125	0.033125	0	0.04	0.003125	0.013125	0.010625	0.033125
-0.65	0.0316667	0.0213889	0.00125	0.018125	0.0275	0.0272222	0.0166667	0.0216667	0.02375	0.020625	0.03	0.035625	0.019375	0.030625	0.031875	0	0.0475	0.0025	0.01375	0.016875	0.02375
-0.55	0.0244444	0.0191667	0.000625	0.019375	0.0316667	0.0327778	0.0225	0.0191667	0.025625	0.026875	0.03	0.03125	0.02875	0.03875	0.0275	0	0.04125	0	0.02375	0.01375	0.038125
-0.45	0.0236111	0.0186111	0.001875	0.02	0.0266667	0.0319444	0.0191667	0.0133333	0.023125	0.02625	0.023125	0.028125	0.0175	0.02875	0.026875	0	0.04625	0.00125	0.019375	0.010625	0.031875
-0.35	0.0241667	0.0219444	0.0025	0.018125	0.0247222	0.0272222	0.02	0.0166667	0.03	0.025	0.03625	0.03125	0.02375	0.02625	0.0275	0	0.06	0.00125	0.021875	0.019375	0.030625
-0.25	0.0227778	0.0269444	0.003125	0.0175	0.0222222	0.0308333	0.0166667	0.0183333	0.028125	0.0275	0.02375	0.038125	0.025	0.0275	0.033125	0	0.04	0.0025	0.01625	0.0125	0.03625
-0.15	0.0275	0.0230556	0.003125	0.0225	0.03	0.0344444	0.0208333	0.0175	0.035625	0.029375	0.03	0.0275	0.02625	0.033125	0.03	0	0.054375	0	0.02375	0.01125	0.030625
-0.05	0.0244444	0.03	0.0025	0.016875	0.0255556	0.0455556	0.0241667	0.02	0.03625	0.038125	0.029375	0.03	0.020625	0.034375	0.02875	0	0.080625	0.001875	0.02125	0.015	0.04375
0.05	0.0169444	0.0263889	0.005625	0.021875	0.0258333	0.0408333	0.025	0.0316667	0.031875	0.04	0.02625	0.038125	0.02625	0.035	0.024375	0	0.059375	0.003125	0.018125	0.01375	0.0275
0.15	0.0302778	0.0347222	0.008125	0.020625	0.0338889	0.0419444	0.0308333	0.0333333	0.0375	0.031875	0.036875	0.0425	0.02875	0.04125	0.023125	0	0.068125	0.00125	0.0225	0.01625	0.04375
0.25	0.0288889	0.0352778	0.008125	0.0225	0.0313889	0.0416667	0.0258333	0.0341667	0.04125	0.038125	0.02375	0.04125	0.021875	0.031875	0.02	0	0.063125	0.00125	0.02375	0.010625	0.03375
0.35	0.0255556	0.0416667	0.01	0.02375	0.0380556	0.0444444	0.0341667	0.0383333	0.045625	0.03	0.033125	0.043125	0.028125	0.0275	0.024375	0	0.06875	0.001875	0.02625	0.01375	0.039375
0.45	0.0263889	0.0402778	0.011875	0.029375	0.0355556	0.0441667	0.0266667	0.0491667	0.0475	0.04	0.0325	0.04375	0.033125	0.04875	0.013125	0	0.0675	0.00125	0.030625	0.010625	0.039375
0.55	0.0286111	0.0352778	0.013125	0.021875	0.0369444	0.0511111	0.0275	0.0325	0.0525	0.035625	0.029375	0.0425	0.02625	0.036875	0.01625	0	0.065625	0.001875	0.0275	0.011875	0.033125
0.65	0.0302778	0.0480556	0.024375	0.02	0.0422222	0.0538889	0.0258333	0.0616667	0.065	0.05125	0.030625	0.05875	0.02875	0.035	0.015	0	0.07375	0.00125	0.031875	0.01625	0.034375
0.75	0.0352778	0.0508333	0.01375	0.025	0.0494444	0.0494444	0.0366667	0.0591667	0.055	0.041875	0.02875	0.06	0.031875	0.0525	0.008125	0	0.066875	0.000625	0.03875	0.008125	0.0425
0.85	0.0269444	0.0577778	0.02125	0.028125	0.0463889	0.0633333	0.03	0.0525	0.056875	0.053125	0.0375	0.05625	0.041875	0.0525	0.013125	0	0.071875	0.0025	0.04125	0.006875	0.0275
0.95	0.0380556	0.0619444	0.031875	0.036875	0.0483333	0.0586111	0.0425	0.0666667	0.05625	0.06	0.0225	0.050625	0.040625	0.041875	0.014375	0	0.075625	0.00125	0.0425	0.009375	0.041875
1.05	0.0411111	0.0636111	0.034375	0.030625	0.0533333	0.0613889	0.04	0.0658333	0.055	0.036875	0.0225	0.0525	0.038125	0.041875	0.01	0	0.05875	0.000625	0.0475	0.015	0.04
1.15	0.035	0.0672222	0.0425	0.035625	0.0527778	0.0694444	0.0258333	0.085	0.0575	0.04875	0.03	0.0675	0.048125	0.049375	0.00625	0	0.073125	0.0025	0.053125	0.0125	0.045625
1.25	0.0405556	0.0619444	0.046875	0.036875	0.0502778	0.0572222	0.0441667	0.055	0.055	0.040625	0.02125	0.056875	0.03625	0.05375	0.006875	0	0.065	0.001875	0.0575	0.01	0.03
1.35	0.0375	0.0780556	0.08125	0.03375	0.0566667	0.0736111	0.0458333	0.0608333	0.061875	0.059375	0.03	0.05125	0.05	0.054375	0.009375	0	0.055	0.0025	0.0675	0.008125	0.04875
1.45	0.0369444	0.0805556	0.05875	0.04875	0.0597222	0.0758333	0.0366667	0.0641667	0.053125	0.044375	0.03125	0.06	0.0625	0.06	0.00875	0	0.05125	0.00125	0.069375	0.00625	0.0425
1.55	0.03	0.0691667	0.09	0.03875	0.0525	0.0744444	0.0441667	0.0608333	0.04125	0.05125	0.03125	0.0525	0.05	0.055625	0.008125	0	0.035	0.000625	0.08875	0.013125	0.039375
1.65	0.0355556	0.0794444	0.0875	0.048125	0.0558333	0.0752778	0.0408333	0.0833333	0.049375	0.048125	0.0325	0.054375	0.058125	0.0475	0.005	0	0.045	0.0025	0.110625	0.00875	0.04875
1.75	0.0280556	0.0722222	0.098125	0.05625	0.0508333	0.0713889	0.0466667	0.0633333	0.049375	0.050625	0.03	0.055	0.055625	0.03875	0.00625	0	0.03375	0.00125	0.11125	0.014375	0.05
1.85	0.0302778	0.0794444	0.141875	0.059375	0.0547222	0.0833333	0.0558333	0.0641667	0.049375	0.043125	0.02875	0.059375	0.05625	0.045	0.005625	0	0.035	0.00125	0.125	0.013125	0.05875
1.95	0.0311111	0.0791667	0.14125	0.0525	0.0658333	0.0708333	0.0566667	0.0766667	0.039375	0.05625	0.031875	0.05625	0.055	0.0375	0.00375	0	0.025	0.000625	0.140625	0.015	0.06
2.05	0.0341667	0.0675	0.160625	0.048125	0.0505556	0.0583333	0.0533333	0.0641667	0.040625	0.05875	0.03125	0.04375	0.0375	0.055625	0.005	0	0.021875	0.000625	0.11375	0.01375	0.055625
2.15	0.0316667	0.0677778	0.1575	0.069375	0.0569444	0.0577778	0.0583333	0.0591667	0.0375	0.058125	0.03375	0.04875	0.044375	0.03375	0.006875	0	0.023125	0.000625	0.1225	0.020625	0.044375
2.25	0.0269444	0.0575	0.149375	0.061875	0.0466667	0.0525	0.0591667	0.0483333	0.033125	0.05375	0.033125	0.045	0.02625	0.030625	0.00375	0	0.01375	0	0.1275	0.015	0.040625
2.35	0.0244444	0.0586111	0.168125	0.055	0.0486111	0.0533333	0.0541667	0.0583333	0.0375	0.0525	0.0325	0.0525	0.031875	0.035	0.005	0	0.011875	0.000625	0.110625	0.02375	0.04875
2.45	0.0322222	0.0430556	0.15125	0.050625	0.0530556	0.0455556	0.0616667	0.055	0.03375	0.060625	0.03375	0.053125	0.025	0.0275	0.00375	0	0.01125	0.00125	0.1075	0.01375	0.04375
2.55	0.0197222	0.0336111	0.116875	0.041875	0.0441667	0.035	0.04	0.0425	0.024375	0.0475	0.02375	0.0475	0.01875	0.02625	0.001875	0	0.01	0	0.070625	0.0125	0.030625
2.65	0.0222222	0.0355556	0.12875	0.054375	0.0355556	0.0372222	0.0608333	0.0558333	0.030625	0.0525	0.030625	0.04375	0.015	0.0225	0.00625	0	0.00625	0	0.071875	0.015625	0.03375
2.75	0.0216667	0.03	0.1025	0.030625	0.0361111	0.0344444	0.0508333	0.0466667	0.01875	0.04	0.030625	0.033125	0.016875	0.021875	0.006875	0	0.0075	0	0.050625	0.011875	0.025625
2.85	0.02	0.0197222	0.0925	0.03125	0.04	0.0344444	0.0508333	0.0316667	0.0225	0.038125	0.033125	0.0375	0.020625	0.015625	0.006875	0	0.005	0.000625	0.038125	0.015	0.018125
2.95	0.0202778	0.0255556	0.071875	0.028125	0.0366667	0.03	0.0541667	0.0341667	0.025	0.03875	0.020625	0.036875	0.0125	0.013125	0.006875	0	0.005625	0	0.03875	0.011875	0.01375
3.05	0.0183333	0.0108333	0.05625	0.013125	0.0355556	0.0180556	0.0458333	0.0308333	0.01875	0.030625	0.0225	0.02875	0.01125	0.0125	0.003125	0	0.00625	0	0.030625	0.00875	0.02
3.15	0.0163889	0.0141667	0.04625	0.01375	0.0408333	0.0144444	0.0341667	0.0258333	0.016875	0.034375	0.02375	0.026875	0.015625	0.009375	0.0075	0	0.00125	0	0.028125	0.010625	0.009375
3.25	0.0125	0.00972222	0.03125	0.01375	0.0319444	0.0141667	0.0283333	0.0325	0.0225	0.028125	0.01375	0.02875	0.01	0.010625	0.003125	0	0	0	0.020625	0.008125	0.015
3.35	0.0136111	0.00861111	0.02125	0.015	0.0308333	0.0116667	0.0258333	0.0266667	0.0175	0.019375	0.01875	0.0225	0.008125	0.006875	0.009375	0	0.001875	0	0.015	0.00625	0.0125
3.45	0.0127778	0.00388889	0.016875	0.011875	0.0269444	0.0105556	0.0266667	0.0241667	0.015625	0.029375	0.02	0.024375	0.005625	0.006875	0.009375	0	0.001875	0	0.009375	0.004375	0.008125
3.55	0.00805556	0.005	0.0125	0.006875	0.0219444	0.00972222	0.0266667	0.0233333	0.010625	0.02125	0.015	0.023125	0.005625	0.005	0.010625	0	0.00125	0	0.00875	0.005	0.004375
3.65	0.01	0.00472222	0.005625	0.00875	0.0241667	0.0116667	0.0216667	0.0233333	0.0125	0.02375	0.014375	0.02125	0.015	0.00375	0.008125	0	0.000625	0	0.01	0.00125	0.00125
3.75	0.0108333	0.00138889	0.005	0.0075	0.0233333	0.00611111	0.0191667	0.0191667	0.01125	0.0175	0.018125	0.02375	0.005625	0.005	0.014375	0	0.000625	0	0.0025	0.001875	0.003125
3.85	0.00861111	0.00277778	0.00375	0.004375	0.0272222	0.00861111	0.00916667	0.0266667	0.01125	0.01875	0.015625	0.0175	0.006875	0.003125	0.02375	0	0.00125	0	0.003125	0.001875	0.000625
3.95	0.0075	0.0025	0.004375	0.004375	0.0233333	0.00888889	0.0258333	0.0141667	0.013125	0.014375	0.0125	0.013125	0.005625	0.00375	0.018125	0	0.00125	0	0.00375	0.001875	0.003125
4.05	0.0111111	0	0.0025	0.005625	0.0194444	0.00555556	0.0125	0.0183333	0.010625	0.013125	0.00875	0.011875	0.006875	0.00375	0.015	0	0	0	0.0025	0.001875	0.00125
4.15	0.00861111	0.00111111	0.0025	0.00375	0.0188889	0.00611111	0.015	0.015	0.010625	0.011875	0.014375	0.02	0.005	0.000625	0.018125	0	0.00125	0	0.0025	0.00125	0.000625
4.25	0.00722222	0.00138889	0	0	0.0191667	0.005	0.0158333	0.0183333	0.011875	0.013125	0.011875	0.014375	0.008125	0.001875	0.025	0	0	0	0.000625	0.001875	0.001875
4.35	0.00916667	0.000555556	0.000625	0.00125	0.0169444	0.00638889	0.0125	0.0133333	0.013125	0.013125	0.014375	0.0125	0.00375	0.004375	0.035	0	0	0	0	0.000625	0.001875
4.45	0.0075	0.000555556	0.000625	0.00125	0.0133333	0.00555556	0.01	0.0116667	0.00625	0.015625	0.01125	0.0125	0.0075	0.000625	0.03875	0	0.00125	0	0.0025	0.001875	0.00125
4.55	0.00555556	0.000833333	0.00125	0.000625	0.0172222	0.00333333	0.01	0.00833333	0.010625	0.010625	0.01625	0.010625	0.0025	0.00125	0.030625	0	0.000625	0	0.000625	0.000625	0
4.65	0.00666667	0.000277778	0	0.001875	0.0158333	0.00694444	0.0108333	0.005	0.0125	0.01125	0.01625	0.015	0.00375	0.000625	0.034375	0	0	0	0.000625	0.000625	0
4.75	0.005	0.000277778	0	0.001875	0.0127778	0.005	0.00833333	0.0075	0.0125	0.015625	0.01125	0.013125	0.001875	0.000625	0.029375	0	0.000625	0	0	0	0
4.85	0.00694444	0	0	0.00125	0.0127778	0.00388889	0.00916667	0.00916667	0.011875	0.009375	0.01875	0.00875	0.001875	0.00125	0.045625	0	0.001875	0	0	0.000625	0
4.95	0.00444444	0	0	0.001875	0.0108333	0.00833333	0.0075	0.0108333	0.011875	0.014375	0.014375	0.013125	0.004375	0.000625	0.054375	0	0.001875	0	0	0.000625	0
5.05	0.00361111	0	0	0.000625	0.00944444	0.00527778	0.00583333	0.00916667	0.0125	0.01125	0.009375	0.01625	0.00125	0	0.053125	0	0.005	0	0	0	0
5.15	0.00416667	0	0.000625	0.000625	0.0136111	0.00638889	0.00916667	0.0125	0.014375	0.0175	0.010625	0.01625	0.00125	0	0.064375	0	0.008125	0	0	0	0
5.25	0.00333333	0	0	0.00125	0.00861111	0.00333333	0.0108333	0.0133333	0.01875	0.011875	0.011875	0.010625	0	0	0.055	0	0.003125	0	0	0	0
5.35	0.00194444	0	0	0	0.0133333	0.00388889	0.0158333	0.0158333	0.0175	0.013125	0.014375	0.01375	0.00125	0	0.075625	0	0.00875	0	0	0	0
5.45	0.00305556	0	0.000625	0.000625	0.0130556	0.005	0.00916667	0.0133333	0.01875	0.00875	0.014375	0.014375	0	0	0.073125	0	0.009375	0	0	0	0
5.55	0.00277778	0	0	0.000625	0.0136111	0.00444444	0.00833333	0.01	0.01125	0.00875	0.00625	0.01375	0.00125	0	0.078125	0	0.0125	0	0	0	0
5.65	0.00361111	0	0.000625	0.00125	0.0111111	0.00583333	0.0133333	0.0158333	0.025625	0.009375	0.013125	0.01375	0	0	0.08	0	0.02125	0	0	0	0
5.75	0.00277778	0.000277778	0	0.000625	0.00888889	0.0075	0.0108333	0.0108333	0.023125	0.01375	0.014375	0.00875	0.000625	0.000625	0.084375	0	0.0175	0	0	0	0
5.85	0.00333333	0	0	0.001875	0.00916667	0.00472222	0.0175	0.0208333	0.024375	0.0125	0.018125	0.016875	0.000625	0	0.07	0	0.02125	0	0	0	0
5.95	0.0025	0	0	0.000625	0.0133333	0.00638889	0.015	0.0175	0.025625	0.020625	0.01625	0.015	0	0	0.0825	0	0.01875	0	0	0	0
6.05	0.00194444	0	0	0.003125	0.00916667	0.005	0.0108333	0.0158333	0.02875	0.0125	0.019375	0.02125	0.000625	0.00125	0.065	0	0.0125	0	0	0	0.000625
6.15	0.00222222	0.000555556	0	0.00125	0.0127778	0.00638889	0.0133333	0.0125	0.036875	0.018125	0.0175	0.015625	0.000625	0.000625	0.08375	0	0.0275	0	0.000625	0	0
6.25	0.00222222	0	0	0.001875	0.015	0.00527778	0.0125	0.0158333	0.036875	0.01875	0.014375	0.01125	0.000625	0.001875	0.0825	0	0.02375	0	0.00125	0	0
6.35	0.00333333	0.000277778	0	0.004375	0.0141667	0.0105556	0.0108333	0.0166667	0.034375	0.014375	0.021875	0.019375	0.000625	0.0025	0.0925	0	0.02125	0.000625	0.0025	0	0.00125
6.45	0.00138889	0.000555556	0	0.001875	0.0183333	0.00611111	0.0233333	0.0233333	0.034375	0.016875	0.02	0.015	0.001875	0	0.064375	0	0.02125	0	0.00125	0	0.000625
6.55	0.00333333	0.000833333	0	0.0025	0.0161111	0.0105556	0.0141667	0.0158333	0.0375	0.015625	0.016875	0.020625	0.000625	0.001875	0.07125	0	0.0375	0	0.000625	0.000625	0
6.65	0.00416667	0.000555556	0	0.005	0.015	0.0108333	0.0125	0.0191667	0.029375	0.020625	0.021875	0.021875	0.00125	0.001875	0.08	0	0.036875	0.00125	0.00375	0	0.00125
6.75	0.00583333	0.000833333	0	0.00625	0.0186111	0.0102778	0.0166667	0.0225	0.0325	0.023125	0.020625	0.02375	0.004375	0.0025	0.0725	0	0.035625	0.000625	0.001875	0	0.00125
6.85	0.00611111	0	0	0.009375	0.0225	0.0111111	0.0275	0.035	0.02875	0.020625	0.019375	0.025	0.0025	0.001875	0.068125	0	0.05125	0.00125	0.004375	0	0.005
6.95	0.00694444	0.000833333	0	0.00875	0.0247222	0.0138889	0.0191667	0.03	0.041875	0.0175	0.01625	0.029375	0.005625	0.000625	0.065	0	0.046875	0	0.00875	0.00125	0.001875
7.05	0.00611111	0.00194444	0	0.011875	0.0238889	0.0175	0.025	0.03	0.023125	0.024375	0.014375	0.0275	0.006875	0.00375	0.05625	0	0.059375	0.001875	0.00625	0.0025	0.005
7.15	0.00555556	0.00333333	0	0.011875	0.0272222	0.0261111	0.0258333	0.0283333	0.0375	0.01625	0.01375	0.0425	0.00875	0.006875	0.06125	0	0.05875	0	0.0125	0.000625	0.006875
7.25	0.00694444	0.0025	0	0.0125	0.0291667	0.0305556	0.0216667	0.0408333	0.036875	0.02375	0.01625	0.035	0.0075	0.010625	0.045	0	0.06	0.000625	0.011875	0	0.005
7.35	0.00638889	0.00305556	0	0.025625	0.0363889	0.0352778	0.0175	0.0508333	0.041875	0.026875	0.015625	0.04375	0.00875	0.009375	0.044375	0	0.0675	0.001875	0.021875	0.001875	0.009375
7.45	0.00777778	0.00666667	0	0.016875	0.0338889	0.0366667	0.0316667	0.0533333	0.02625	0.03375	0.021875	0.054375	0.013125	0.01625	0.039375	0	0.090625	0.00375	0.033125	0.0025	0.01125
7.55	0.00805556	0.0075	0	0.02	0.0355556	0.0466667	0.0366667	0.06	0.035625	0.02875	0.021875	0.04625	0.01125	0.009375	0.0275	0	0.09375	0.0025	0.031875	0.003125	0.021875
7.65	0.00916667	0.00805556	0	0.024375	0.0480556	0.0541667	0.0491667	0.0783333	0.029375	0.03375	0.01375	0.051875	0.0125	0.0175	0.024375	0.000625	0.091875	0.004375	0.0425	0.003125	0.02375
7.75	0.0125	0.00694444	0	0.033125	0.0436111	0.0561111	0.0316667	0.0641667	0.031875	0.026875	0.0175	0.05	0.025	0.02625	0.0225	0.000625	0.083125	0.0025	0.043125	0.005	0.023125
7.85	0.015	0.0138889	0	0.04375	0.0525	0.0644444	0.0541667	0.075	0.030625	0.040625	0.01625	0.0475	0.02375	0.024375	0.020625	0.000625	0.101875	0.000625	0.055625	0.006875	0.03
7.95	0.0155556	0.0136111	0	0.041875	0.0594444	0.0672222	0.0408333	0.07	0.03	0.044375	0.01125	0.07125	0.035625	0.02375	0.018125	0.001875	0.114375	0.01	0.058125	0.00875	0.040625
8.05	0.0177778	0.0175	0	0.04875	0.0602778	0.0688889	0.0508333	0.0716667	0.03375	0.038125	0.015	0.055625	0.043125	0.03125	0.015	0.000625	0.10375	0.00375	0.075	0.009375	0.043125
8.15	0.0169444	0.0283333	0	0.04875	0.0616667	0.0727778	0.0508333	0.09	0.03625	0.051875	0.015	0.075625	0.058125	0.033125	0.01375	0.001875	0.10375	0.00875	0.0875	0.01375	0.06
8.25	0.0147222	0.0230556	0	0.061875	0.0569444	0.0763889	0.0508333	0.0716667	0.023125	0.044375	0.015	0.076875	0.04375	0.038125	0.014375	0.000625	0.08875	0.00875	0.088125	0.01625	0.0625
8.35	0.0222222	0.0327778	0	0.05875	0.0702778	0.085	0.0441667	0.085	0.040625	0.065	0.016875	0.085625	0.05625	0.046875	0.0125	0.001875	0.085	0.010625	0.095	0.0225	0.066875
8.45	0.0211111	0.0333333	0	0.06125	0.0677778	0.0791667	0.0541667	0.0858333	0.031875	0.070625	0.015625	0.08125	0.055	0.046875	0.013125	0.000625	0.0875	0.016875	0.11	0.024375	0.07625
8.55	0.0252778	0.0352778	0	0.054375	0.0586111	0.0833333	0.0583333	0.0983333	0.035625	0.050625	0.014375	0.07625	0.064375	0.046875	0.008125	0.00375	0.074375	0.01875	0.093125	0.029375	0.083125
8.65	0.0275	0.0458333	0.001875	0.074375	0.0766667	0.0905556	0.065	0.0841667	0.03625	0.060625	0.019375	0.0975	0.074375	0.049375	0.01	0.005625	0.06875	0.018125	0.113125	0.033125	0.090625
8.75	0.0283333	0.0430556	0	0.071875	0.0627778	0.0827778	0.07	0.0741667	0.033125	0.0675	0.01875	0.066875	0.07375	0.068125	0.008125	0.003125	0.06125	0.024375	0.111875	0.035625	0.09125
8.85	0.03	0.0583333	0.00125	0.071875	0.0708333	0.0847222	0.0775	0.0741667	0.048125	0.05875	0.0225	0.07375	0.083125	0.06625	0.005	0.005	0.053125	0.030625	0.111875	0.048125	0.0875
8.95	0.0327778	0.0716667	0	0.075625	0.0691667	0.0872222	0.0625	0.0866667	0.0425	0.071875	0.01375	0.069375	0.095	0.071875	0.00125	0.001875	0.0575	0.04125	0.110625	0.06125	0.113125
9.05	0.0341667	0.0808333	0.0025	0.0625	0.0655556	0.0811111	0.0808333	0.0725	0.04625	0.07125	0.020625	0.06375	0.085	0.0725	0.003125	0.00375	0.048125	0.031875	0.083125	0.06875	0.098125
9.15	0.0391667	0.0858333	0.001875	0.0775	0.0758333	0.0833333	0.07	0.07	0.05625	0.069375	0.014375	0.091875	0.0725	0.0775	0.00375	0.009375	0.045625	0.035	0.0925	0.059375	0.08625
9.25	0.035	0.0902778	0.003125	0.07875	0.0686111	0.0747222	0.0766667	0.07	0.045	0.0775	0.02125	0.07	0.081875	0.06625	0.001875	0.006875	0.029375	0.046875	0.088125	0.07625	0.078125
9.35	0.0536111	0.0986111	0.00625	0.079375	0.0686111	0.08	0.0908333	0.0675	0.06	0.06875	0.0275	0.07875	0.091875	0.075625	0.00125	0.01625	0.045625	0.05625	0.090625	0.091875	0.11
9.45	0.0552778	0.1225	0.0025	0.08625	0.0627778	0.0805556	0.0783333	0.0583333	0.065625	0.064375	0.015	0.068125	0.098125	0.065	0.00375	0.01125	0.04125	0.051875	0.090625	0.088125	0.10375
9.55	0.055	0.125833	0.0075	0.0625	0.0597222	0.075	0.0741667	0.0441667	0.06125	0.0725	0.01875	0.06875	0.08625	0.075	0.001875	0.01125	0.041875	0.053125	0.059375	0.096875	0.08875
9.65	0.0644444	0.134722	0.013125	0.073125	0.0616667	0.0788889	0.0833333	0.0558333	0.070625	0.085	0.0325	0.064375	0.089375	0.08	0.00125	0.0125	0.03875	0.05375	0.066875	0.106875	0.0825
9.75	0.0627778	0.122778	0.0125	0.061875	0.0513889	0.0711111	0.0508333	0.0433333	0.07	0.064375	0.01375	0.061875	0.08125	0.065	0.003125	0.0175	0.0425	0.05	0.073125	0.096875	0.085625
9.85	0.0722222	0.113611	0.0225	0.046875	0.0619444	0.0636111	0.0616667	0.0325	0.0775	0.07375	0.021875	0.05625	0.08125	0.069375	0.001875	0.01625	0.035625	0.05125	0.07125	0.104375	0.090625
9.95	0.0708333	0.125	0.03875	0.0525	0.0516667	0.0677778	0.0725	0.0341667	0.085	0.073125	0.024375	0.055625	0.08125	0.073125	0.00125	0.014375	0.033125	0.054375	0.059375	0.109375	0.08
10.05	0.0697222	0.100278	0.04125	0.0425	0.05	0.0516667	0.0716667	0.0325	0.07	0.065625	0.020625	0.05	0.0675	0.064375	0.001875	0.01875	0.0325	0.043125	0.051875	0.0925	0.076875
10.15	0.08	0.108333	0.054375	0.0525	0.0538889	0.0575	0.0583333	0.0416667	0.0825	0.086875	0.029375	0.04875	0.076875	0.07375	0.001875	0.030625	0.029375	0.055625	0.049375	0.095	0.071875
10.25	0.0697222	0.0802778	0.0575	0.039375	0.0430556	0.0597222	0.0508333	0.0283333	0.07375	0.074375	0.021875	0.044375	0.05875	0.070625	0.004375	0.025	0.03625	0.048125	0.038125	0.083125	0.0675
10.35	0.0791667	0.0780556	0.089375	0.030625	0.0341667	0.0544444	0.0433333	0.0275	0.07625	0.05375	0.03375	0.055625	0.065625	0.07125	0.00125	0.03375	0.029375	0.0475	0.0475	0.09125	0.069375
10.45	0.0825	0.0658333	0.094375	0.03375	0.0386111	0.0491667	0.055	0.0316667	0.079375	0.063125	0.025625	0.04375	0.06125	0.0625	0.005	0.039375	0.03125	0.04375	0.0375	0.095	0.070625
10.55	0.0786111	0.0602778	0.1225	0.033125	0.0311111	0.0463889	0.04	0.0383333	0.071875	0.0575	0.033125	0.05125	0.0625	0.056875	0.005625	0.030625	0.0275	0.036875	0.02875	0.09125	0.055
10.65	0.085	0.0602778	0.146875	0.029375	0.03	0.0522222	0.0458333	0.0233333	0.085	0.0625	0.030625	0.03625	0.046875	0.05125	0.00625	0.044375	0.021875	0.05375	0.036875	0.099375	0.045625
10.75	0.0744444	0.0477778	0.1675	0.023125	0.0244444	0.0458333	0.0341667	0.0241667	0.07625	0.050625	0.03125	0.028125	0.046875	0.05875	0.008125	0.048125	0.024375	0.0475	0.0425	0.074375	0.045625
10.85	0.08	0.0458333	0.1775	0.028125	0.0244444	0.0422222	0.0241667	0.0175	0.08375	0.045	0.025	0.040625	0.050625	0.0575	0.009375	0.05625	0.02	0.04625	0.02625	0.083125	0.04
10.95	0.0638889	0.0386111	0.18375	0.01625	0.0155556	0.0408333	0.0275	0.0241667	0.069375	0.048125	0.03875	0.036875	0.04375	0.06875	0.00875	0.054375	0.023125	0.05375	0.040625	0.08125	0.03875
11.05	0.0672222	0.0469444	0.185625	0.02875	0.0152778	0.035	0.02	0.0141667	0.061875	0.03625	0.035	0.03125	0.044375	0.0475	0.01125	0.061875	0.015	0.04375	0.02625	0.0675	0.030625
11.15	0.065	0.0472222	0.165625	0.025625	0.0169444	0.0366667	0.0316667	0.0175	0.05875	0.03375	0.040625	0.03375	0.0525	0.05625	0.015	0.06625	0.0175	0.053125	0.034375	0.080625	0.02625
11.25	0.0572222	0.0369444	0.16125	0.02625	0.0119444	0.0322222	0.0208333	0.0116667	0.058125	0.028125	0.035625	0.02625	0.049375	0.045625	0.013125	0.0775	0.010625	0.050625	0.02375	0.065	0.019375
11.35	0.0513889	0.0411111	0.175	0.023125	0.0169444	0.0383333	0.0241667	0.0191667	0.0675	0.02625	0.040625	0.03875	0.048125	0.04125	0.015	0.085625	0.01125	0.06	0.029375	0.060625	0.0275
11.45	0.0555556	0.0477778	0.139375	0.0175	0.0105556	0.0294444	0.0191667	0.0133333	0.065	0.028125	0.040625	0.033125	0.048125	0.0425	0.021875	0.08625	0.00875	0.056875	0.028125	0.046875	0.0225
11.55	0.0452778	0.0422222	0.108125	0.021875	0.0105556	0.0227778	0.015	0.0258333	0.059375	0.01875	0.05375	0.019375	0.039375	0.034375	0.01375	0.10875	0.010625	0.056875	0.023125	0.0425	0.015625
11.65	0.0527778	0.0477778	0.08	0.02375	0.00861111	0.0227778	0.00916667	0.01	0.066875	0.019375	0.05375	0.0225	0.038125	0.04875	0.02125	0.10875	0.009375	0.056875	0.025625	0.0475	0.025
11.75	0.0438889	0.0436111	0.064375	0.02375	0.00694444	0.0202778	0.0141667	0.0125	0.054375	0.01875	0.044375	0.016875	0.045625	0.043125	0.029375	0.11125	0.00625	0.049375	0.0225	0.03625	0.015625
11.85	0.0419444	0.0455556	0.046875	0.0275	0.00694444	0.0216667	0.0108333	0.00916667	0.04875	0.0175	0.039375	0.021875	0.03125	0.044375	0.0225	0.11625	0.00875	0.0575	0.024375	0.0425	0.02
11.95	0.0427778	0.0494444	0.045625	0.029375	0.00472222	0.0205556	0.00916667	0.00333333	0.068125	0.02125	0.066875	0.016875	0.030625	0.0325	0.030625	0.11125	0.005	0.05875	0.024375	0.03	0.02
12.05	0.0369444	0.045	0.02375	0.02625	0.00777778	0.0188889	0.00666667	0.0158333	0.041875	0.020625	0.045625	0.023125	0.029375	0.035625	0.034375	0.113125	0.006875	0.05375	0.018125	0.029375	0.03
12.15	0.0391667	0.0558333	0.02125	0.038125	0.0075	0.0166667	0.0108333	0.005	0.036875	0.0175	0.051875	0.02	0.036875	0.03125	0.0425	0.130625	0.006875	0.05125	0.0225	0.024375	0.019375
12.25	0.0355556	0.0469444	0.0125	0.02625	0.00638889	0.0166667	0.0116667	0.00833333	0.036875	0.023125	0.05	0.020625	0.028125	0.0325	0.04125	0.11125	0.006875	0.04625	0.03	0.021875	0.03625
12.35	0.0333333	0.0455556	0.015	0.035	0.00583333	0.0130556	0.00583333	0.00666667	0.03125	0.0175	0.0525	0.015625	0.02375	0.034375	0.050625	0.12625	0.003125	0.059375	0.023125	0.0325	0.02375
12.45	0.0308333	0.0438889	0.010625	0.0325	0.00805556	0.0141667	0.01	0.000833333	0.026875	0.0175	0.0725	0.018125	0.0225	0.034375	0.035	0.115625	0.005625	0.0425	0.02875	0.034375	0.0375
12.55	0.0283333	0.045	0.005	0.034375	0.00944444	0.0105556	0.00583333	0.00166667	0.024375	0.015625	0.046875	0.015625	0.02375	0.035	0.036875	0.105625	0.0025	0.041875	0.020625	0.02875	0.03125
12.65	0.0366667	0.0447222	0.005	0.0375	0.0075	0.0102778	0.0108333	0.00583333	0.025625	0.016875	0.0475	0.010625	0.02	0.0375	0.048125	0.119375	0.004375	0.046875	0.01625	0.03125	0.03625
12.75	0.0288889	0.0375	0.00875	0.045	0.00583333	0.00972222	0.00583333	0.005	0.023125	0.015625	0.04875	0.0125	0.026875	0.026875	0.039375	0.09125	0.001875	0.036875	0.02375	0.021875	0.03625
12.85	0.0297222	0.0391667	0.005	0.04375	0.00777778	0.0105556	0.0116667	0.00333333	0.021875	0.014375	0.05875	0.0225	0.02375	0.026875	0.048125	0.115625	0.00125	0.0375	0.026875	0.02	0.04625
12.95	0.0305556	0.0497222	0.003125	0.046875	0.00694444	0.00944444	0.0108333	0.00333333	0.02125	0.01125	0.04875	0.018125	0.0275	0.031875	0.04875	0.08875	0.004375	0.034375	0.03	0.04	0.054375
13.05	0.0341667	0.0416667	0.00125	0.035625	0.00638889	0.00888889	0.0075	0.0025	0.025	0.011875	0.046875	0.016875	0.029375	0.025	0.0325	0.098125	0.001875	0.0325	0.025	0.03125	0.0475
13.15	0.0327778	0.0469444	0.004375	0.03375	0.00805556	0.00888889	0.0075	0.000833333	0.014375	0.006875	0.053125	0.014375	0.02625	0.026875	0.050625	0.103125	0	0.03	0.024375	0.024375	0.05375
13.25	0.03	0.0438889	0.0025	0.040625	0.0075	0.00611111	0.00333333	0.000833333	0.0125	0.00625	0.049375	0.015	0.028125	0.025625	0.03125	0.100625	0.001875	0.01875	0.0175	0.025625	0.045625
13.35	0.0319444	0.0494444	0.005625	0.045625	0.00861111	0.00694444	0.005	0.00166667	0.006875	0.00625	0.05125	0.015	0.0275	0.0225	0.036875	0.095	0.000625	0.03	0.0175	0.03125	0.053125
13.45	0.0333333	0.0391667	0.003125	0.03875	0.00472222	0.00472222	0.0116667	0.00166667	0.01	0.0075	0.03375	0.01125	0.029375	0.0225	0.033125	0.094375	0	0.0325	0.02625	0.016875	0.0475
13.55	0.0266667	0.0319444	0.003125	0.031875	0.00777778	0.00333333	0.00416667	0	0.01	0.008125	0.0425	0.013125	0.03625	0.02	0.03875	0.07375	0.00125	0.0175	0.01625	0.0225	0.04
13.65	0.0311111	0.0297222	0.00375	0.025	0.00527778	0.00611111	0.00583333	0.000833333	0.011875	0.00875	0.045625	0.00875	0.02375	0.02375	0.03625	0.0725	0.000625	0.023125	0.015	0.0275	0.05875
13.75	0.0194444	0.0258333	0.004375	0.024375	0.00666667	0.00416667	0.00833333	0	0.010625	0.004375	0.039375	0.00875	0.01625	0.020625	0.035	0.06	0.000625	0.0175	0.0175	0.01625	0.04
13.85	0.0213889	0.03	0.0025	0.02625	0.00333333	0.00388889	0.0025	0	0.0125	0.0025	0.044375	0.0075	0.015	0.019375	0.0425	0.065625	0	0.02125	0.013125	0.02125	0.056875
13.95	0.0211111	0.0255556	0.004375	0.019375	0.00416667	0.00361111	0.0075	0.000833333	0.010625	0.003125	0.04	0.005	0.011875	0.015	0.031875	0.069375	0.000625	0.021875	0.010625	0.01625	0.0375
14.05	0.0169444	0.0222222	0.003125	0.009375	0.00194444	0.00222222	0.00333333	0.00166667	0.00625	0.00875	0.041875	0.005	0.01875	0.015	0.030625	0.058125	0.000625	0.016875	0.019375	0.01125	0.034375
14.15	0.0138889	0.0219444	0.0025	0.015625	0.00111111	0.00277778	0.0025	0	0.011875	0.006875	0.03125	0.010625	0.01125	0.011875	0.044375	0.055	0.000625	0.020625	0.01625	0.0175	0.025
14.25	0.0127778	0.0158333	0.005625	0.00875	0.00194444	0.00166667	0.0025	0.000833333	0.011875	0.008125	0.035	0.004375	0.010625	0.00875	0.045625	0.05125	0.000625	0.01875	0.01	0.01125	0.028125
14.35	0.0119444	0.0152778	0.0025	0.00375	0.00111111	0.00305556	0.0025	0	0.006875	0.0025	0.03125	0.001875	0.015	0.009375	0.0475	0.046875	0	0.019375	0.00625	0.01625	0.021875
14.45	0.0108333	0.0161111	0.00375	0.005	0.000555556	0.00277778	0.00166667	0	0.009375	0.00125	0.033125	0.0025	0.009375	0.005625	0.035625	0.05	0.000625	0.02	0.00875	0.011875	0.023125
14.55	0.00944444	0.00805556	0.00375	0.005	0.000277778	0.00194444	0.000833333	0	0.00875	0.000625	0.024375	0.004375	0.00625	0.003125	0.030625	0.04875	0.000625	0.01875	0.004375	0.010625	0.01
14.65	0.00805556	0.0133333	0.00375	0.006875	0.000555556	0.00222222	0.0025	0	0.008125	0.003125	0.025	0.000625	0.006875	0.00625	0.041875	0.04625	0	0.021875	0.010625	0.0125	0.01875
14.75	0.00527778	0.00805556	0.00125	0.00625	0.000555556	0.00138889	0.00416667	0	0.004375	0.00125	0.0175	0.00375	0.004375	0.004375	0.039375	0.035625	0	0.019375	0.004375	0.011875	0.009375
14.85	0.00555556	0.00472222	0.000625	0.0025	0.000833333	0.00111111	0.00166667	0	0.006875	0.001875	0.02	0.0025	0.0075	0.003125	0.034375	0.04	0	0.011875	0.00625	0.013125	0.01375
14.95	0.00416667	0.00361111	0.000625	0.001875	0	0.000833333	0.000833333	0	0.0075	0.001875	0.01375	0.00375	0.00375	0.004375	0.051875	0.038125	0	0.02375	0.00625	0.010625	0.0075
15.05	0.00444444	0.00361111	0.000625	0.00125	0.000833333	0.00138889	0.0025	0	0.00625	0.001875	0.011875	0.00125	0.006875	0.0025	0.045625	0.03125	0.000625	0.01125	0.0025	0.01	0.0075
15.15	0.00333333	0.00222222	0.000625	0	0	0.00111111	0.000833333	0	0.003125	0.000625	0.01375	0.001875	0.005625	0.0025	0.0575	0.030625	0	0.010625	0.0025	0.00625	0.00375
15.25	0.00277778	0.00111111	0.00125	0.00125	0.000277778	0.00111111	0.0025	0	0.005625	0.0025	0.01625	0	0.004375	0.001875	0.051875	0.035	0.000625	0.006875	0.000625	0.005625	0.00375
15.35	0.00388889	0.00138889	0	0.00125	0.000277778	0.00138889	0	0	0.0025	0.00125	0.00875	0.0025	0.0025	0.004375	0.05625	0.02375	0	0.011875	0.004375	0.005	0.003125
15.45	0.00416667	0.00111111	0.000625	0	0.000277778	0.000277778	0.000833333	0	0.00125	0.000625	0.01	0.00125	0.003125	0.0025	0.06125	0.0175	0	0.01125	0.004375	0.005625	0
15.55	0.00194444	0.00305556	0.000625	0	0	0	0	0	0.001875	0.000625	0.004375	0.000625	0.00625	0.001875	0.05875	0.024375	0	0.008125	0.00125	0.005625	0.001875
15.65	0.00111111	0.000555556	0.00125	0	0	0.000555556	0.000833333	0	0.00375	0.0025	0.00875	0.000625	0.0025	0.000625	0.051875	0.02125	0	0.00875	0.00375	0.00375	0.0025
15.75	0.00166667	0.00111111	0.000625	0	0	0.000277778	0	0	0.00375	0.000625	0.006875	0	0.003125	0.000625	0.048125	0.0175	0	0.005	0.0025	0.00375	0.001875
15.85	0.0025	0.000277778	0.0025	0	0	0.000277778	0.000833333	0	0.0025	0.00125	0.006875	0.00125	0.004375	0	0.04875	0.02125	0	0.00875	0.000625	0.0025	0.00125
15.95	0.00277778	0.000833333	0.0025	0	0	0	0.000833333	0	0.001875	0.000625	0.003125	0	0.0025	0	0.051875	0.015625	0	0.008125	0.00125	0.003125	0.000625
16.05	0.000833333	0	0.00125	0	0	0	0.000833333	0	0.00125	0.00125	0.004375	0	0	0.000625	0.03625	0.02	0	0.00375	0.00125	0.001875	0.00125
16.15	0.000833333	0.000833333	0	0	0.000277778	0	0	0	0.00125	0	0.0075	0	0.001875	0.00125	0.038125	0.014375	0	0.008125	0.000625	0.001875	0.000625
16.25	0.000277778	0.000277778	0.001875	0	0.000277778	0	0.00166667	0	0.00125	0.000625	0.001875	0	0	0	0.03	0.0125	0	0.004375	0	0.001875	0
16.35	0.000277778	0.000833333	0.000625	0	0	0	0.000833333	0	0	0	0.000625	0	0.0025	0	0.020625	0.00875	0	0.003125	0	0.00125	0
16.45	0.00194444	0.00111111	0	0	0.000277778	0	0.0025	0	0.000625	0.00125	0.000625	0	0.000625	0.000625	0.0225	0.013125	0	0.004375	0	0.004375	0
16.55	0	0.000277778	0.00125	0	0.000277778	0	0	0	0	0.000625	0	0	0.000625	0	0.015625	0.006875	0	0.005625	0	0.000625	0.000625
16.65	0.00138889	0.000555556	0.00125	0	0	0	0	0	0.00125	0.000625	0.000625	0	0.00125	0	0.008125	0.011875	0	0.0075	0	0.00125	0
16.75	0.000555556	0	0	0	0	0	0	0	0.000625	0	0.0025	0	0.000625	0	0.00875	0.006875	0	0.005	0	0.000625	0
16.85	0	0.000277778	0	0	0	0	0.000833333	0	0.00125	0.000625	0.000625	0	0.000625	0	0.004375	0.008125	0	0.005625	0	0	0
16.95	0.000277778	0	0.000625	0	0	0	0	0	0	0	0.0025	0	0	0	0.004375	0.00625	0	0.00375	0	0.001875	0
17.05	0	0.000833333	0	0	0	0	0	0	0.000625	0	0.000625	0	0.00125	0	0.004375	0.005	0	0.005	0	0.000625	0.000625
17.15	0	0	0.000625	0	0	0	0	0	0.00125	0	0.000625	0	0.000625	0	0.003125	0.00375	0	0.0025	0	0.000625	0
17.25	0.000555556	0	0.000625	0	0	0	0.000833333	0	0	0	0	0	0	0	0	0.003125	0	0.0025	0	0	0
17.35	0.000277778	0	0.000625	0	0	0	0	0	0	0.000625	0.000625	0	0	0	0.00125	0.005625	0	0.006875	0	0	0
17.45	0.000277778	0.000277778	0	0	0	0	0	0	0	0	0.001875	0	0	0	0.000625	0.001875	0	0.005625	0	0.00125	0
17.55	0	0.000555556	0	0	0	0	0	0	0	0	0	0	0.000625	0	0.001875	0.000625	0	0.008125	0	0	0
17.65	0.000277778	0	0	0	0	0	0	0	0	0	0	0	0	0	0	0.001875	0	0.01	0	0	0
17.75	0	0	0	0	0	0	0	0	0.000625	0	0	0	0	0	0.001875	0.0025	0	0.004375	0	0.000625	0
17.85	0.000277778	0.000277778	0	0	0	0	0	0	0	0	0	0	0	0	0	0.0025	0	0.005	0	0.000625	0
17.95	0	0	0	0	0	0	0	0	0	0	0	0	0	0	0.000625	0.00375	0	0.0075	0	0	0
18.05	0.000555556	0.000277778	0	0	0	0	0	0	0	0	0.000625	0	0	0	0.00125	0.0025	0	0.005	0	0.000625	0
18.15	0.000555556	0	0	0	0	0	0	0	0	0	0	0	0	0	0	0.00125	0	0.00375	0	0.00125	0
18.25	0.000555556	0	0	0	0	0	0	0	0.000625	0	0.000625	0	0	0	0.001875	0.000625	0	0.00375	0	0	0
18.35	0.00111111	0	0	0	0	0	0	0	0	0	0.000625	0	0	0	0.000625	0.0025	0	0.004375	0	0.000625	0
18.45	0.000833333	0	0	0	0	0	0	0	0	0	0	0	0	0	0.00125	0	0	0.003125	0	0.000625	0
18.55	0.000555556	0	0	0	0	0	0	0	0	0	0	0	0	0	0.00125	0	0	0.004375	0	0.000625	0
18.65	0.000555556	0	0	0	0	0	0	0	0	0	0.000625	0	0	0	0	0.00125	0	0.0025	0	0	0
18.75	0	0	0	0	0	0	0	0	0	0	0	0	0	0	0.000625	0.00125	0	0.0025	0	0	0
18.85	0.000833333	0	0	0	0	0	0	0	0.000625	0	0	0	0	0	0.000625	0	0	0.003125	0	0	0
18.95	0.000555556	0	0	0	0	0	0	0	0	0	0	0	0	0	0	0.000625	0	0.001875	0	0	0
19.05	0	0	0	0	0	0	0	0	0	0	0.000625	0	0	0	0.000625	0	0	0.00125	0	0	0
19.15	0.000277778	0	0	0	0	0	0	0	0	0	0	0	0	0	0	0.000625	0	0.000625	0	0	0
19.25	0.000277778	0	0	0	0	0	0	0	0	0	0	0	0	0	0.000625	0.00125	0	0.00125	0	0	0
19.35	0.000555556	0	0	0	0	0	0	0	0	0	0.000625	0	0	0	0	0.00125	0	0.000625	0	0	0
19.45	0.000277778	0	0	0	0	0	0	0	0	0	0.000625	0	0	0	0	0.000625	0	0	0	0	0
19.55	0.000555556	0	0	0	0	0	0	0	0	0	0	0	0	0	0	0.003125	0	0.000625	0	0	0
19.65	0	0	0	0	0	0	0	0	0	0	0	0	0	0	0	0.00125	0	0.00125	0	0	0
19.75	0	0	0	0	0	0	0	0	0	0	0	0	0	0	0	0.00125	0	0.000625	0	0	0
19.85	0	0	0	0	0	0	0	0	0	0	0	0	0	0	0	0.000625	0	0	0	0	0
19.95	0	0	0	0	0	0	0	0	0	0	0	0	0	0	0	0.001875	0	0	0	0	0
20.05	0	0	0	0	0	0	0	0	0	0	0	0	0	0	0	0.000625	0	0	0	0	0
20.15	0	0	0	0	0	0	0	0	0	0	0	0	0	0	0	0.000625	0	0	0	0	0
20.25	0	0	0	0	0	0	0	0	0	0	0	0	0	0	0	0.00125	0	0.000625	0	0	0
20.35	0	0	0	0	0	0	0	0	0	0	0	0	0	0	0	0.000625	0	0	0	0	0
20.45	0	0	0	0	0	0	0	0	0	0	0	0	0	0	0	0.000625	0	0	0	0	0
20.55	0	0	0	0	0	0	0	0	0	0	0	0	0	0	0	0	0	0	0	0	0
20.65	0	0	0	0	0	0	0	0	0	0	0	0	0	0	0	0	0	0	0	0	0
20.75	0	0	0	0	0	0	0	0	0	0	0	0	0	0	0	0	0	0	0	0	0
20.85	0	0	0	0	0	0	0	0	0	0	0	0	0	0	0	0	0	0	0	0	0
20.95	0	0	0	0	0	0	0	0	0	0	0	0	0	0	0	0.001875	0	0.000625	0	0	0
21.05	0	0	0	0	0	0	0	0	0	0	0	0	0	0	0	0.001875	0	0	0	0	0

## Sheet: Figure2d
Positive
Pore axis (A)	Angle
-20.5	92.2019	120.153	102.556	128.575	115.563	118.727	115.824	96.8796	106.539	108.502	119.344	137.259	136.411	102.251	135.117	130.129	128.114	104.998	110
-19.5	94.5095	105.404	107.288	112.284	121.907	113.721	118.243	105.516	112.722	118.154	129.05	126.258	125.162	112.392	143.715	91.5503	137.642	115.786	117.995
-18.5	85.9433	130.507	127.959	109.325	126.148	96.7889	130.408	127.872	118.218	116.123	141.967	120.862	105.06	112.983	93.252	100.392	127.445	135.273	118.995
-17.5	92.8843	128.502	110.871	125.099	120.271	98.665	110.656	91.8239	120.797	116.302	141.115	119.178	123.124	121.031	117.875	121.446	126.204	121.165	105.916
-16.5	104.98	111.744	119.046	122.544	117.088	100.775	106.74	109.978	121.036	110.974	133.381	117.804	116.138	118.388	122.604	99.7062	118.992	109.61	104.323
-15.5	114.01	119.056	123.634	127.52	112.175	120.996	114.347	110.126	118.247	112.343	124.259	114.323	114.804	119.714	124.684	116.512	119.521	108.536	130.566
-14.5	111.338	117.077	123.304	124.808	108.601	115.308	113.773	112.11	114.067	109.483	119.259	109.42	111.596	117.581	116.039	111.794	118.111	109.892	138.356
-13.5	108.246	115.069	115.232	119.725	107.037	110.667	110.092	110.795	113.259	108.251	115.805	105.953	107.453	116.462	112.444	116.518	114.708	109.2	133.278
-12.5	110.537	111.286	109.268	112.139	106.971	110.629	111.905	112.321	110.986	105.99	115.252	108.484	104.442	115.527	109.177	115.829	109.518	108.826	123.453
-11.5	111.736	114.478	107.842	111.864	104.999	109.897	110.536	110.113	109.799	108.091	116.159	111.452	105.899	115.816	108.944	116.144	107.432	111.098	119.456
-10.5	112.518	115.427	107.884	111.349	106.729	109.013	112.384	109.432	109.723	105.242	117.841	111.014	106.786	121.314	111.146	112.391	107.216	109.889	111.1
-9.5	113.078	114.79	109.325	111.619	106.627	106.718	111.563	109.759	107.96	105.357	118.336	102.893	104.588	120.982	111.372	112.984	107.889	105.566	108.326
-8.5	112.371	112.201	108.876	110.034	104.79	104.144	107.873	108.784	105.45	102.357	116.76	93.3038	102.146	119.369	108.486	112.183	105.6	104.122	106.247
-7.5	110.324	110.996	105.632	108.118	101.337	100.982	104.062	103.977	96.0584	101.413	110.255	84.0259	96.7515	121.938	105.514	111.468	103.41	102.1	105.869
-6.5	107.617	108.603	90.1762	102.466	94.3719	95.5606	87.4592	90.0298	83.1791	97.7524	96.1286	73.8275	89.2989	141.021	94.9977	108.268	99.2184	102.479	103.815
-5.5	102.509	104.254	69.749	101.08	87.4391	85.5261	79.861	75.0309	73.7622	94.8434	90.2329	64.2622	77.9943	133.44	83.3383	104.579	96.1587	98.0999	97.8213
-4.5	94.9999	102.516	63.48	102.157	83.6511	73.4525	64.0271	67.8583	64.8759	92.5806	97.4075	67.3266	71.6203	0	69.6832	93.2341	90.0038	98.5292	91.2994
-3.5	88.7355	102.488	57.2535	100.971	84.164	60.6553	69.1731	62.7745	67.8076	83.8486	90.4472	63.0777	68.8923	0	58.833	93.1608	84.9279	91.119	91.4625
-2.5	82.8756	105.576	45.4534	98.1563	80.6481	56.6863	72.1447	52.4503	62.4682	69.8052	95.1442	57.53	65.4158	0	39.8416	91.1166	90.3181	88.0882	94.8025
-1.5	62.5604	112.752	33.1082	87.6715	58.3125	25.6233	58.1447	44.3546	38.7497	39.3479	120.437	55.9189	53.1791	0	34.9634	72.4848	79.208	44.952	88.4487
-0.5	55.5588	84.0898	26.4567	42.7893	33.8123	20.7727	33.0264	29.5533	31.5664	26.9527	158.479	29.6316	43.7381	0	27.7655	77.6336	32.709	30.8684	78.3106
0.5	32.9077	67.7995	17.7365	21.9582	23.2417	19.5811	23.189	24.1944	27.1677	21.7046	0	20.5138	29.9585	0	23.8253	97.1088	18.5043	19.7719	51.0761
1.5	20.6387	62.1432	20.8375	27.5297	24.3908	20.1651	18.6376	24.8988	26.0039	19.6529	0	19.3834	26.1493	0	23.8238	0	21.117	19.2976	21.8267
2.5	19.1077	58.972	23.1979	31.1856	28.4351	21.9738	21.2877	26.6439	25.9407	23.6179	0	22.7651	29.1878	0	25.8409	0	26.9841	22.0855	24.9447
3.5	22.7496	34.0547	24.5513	31.0811	32.4731	23.94	22.7909	29.1263	22.5573	28.5986	0	26.6952	31.2839	0	26.363	0	30.4566	23.1018	27.3985
4.5	27.9654	40.3705	26.206	30.0872	37.8235	24.1828	23.343	34.207	22.7935	32.4477	0	31.6265	33.7181	0	28.9663	28.1178	33.3784	25.7325	30.6691
5.5	34.6869	20.5448	32.8046	37.6586	35.8846	29.542	31.4297	39.1884	24.5129	38.5399	0	23.4538	33.0123	0	31.5573	45.1582	39.1411	39.634	36.1252
6.5	36.6823	29.0323	39.4486	41.9523	36.7397	36.6083	36.7066	38.7821	26.6515	35.8674	0	31.7974	39.7254	0	32.9802	48.852	25.7414	37.4402	41.8067
7.5	38.821	35.261	37.7362	40.9193	38.2978	40.5221	39.1125	42.3086	28.7064	33.1866	0	29.5571	45.4534	0	34.8116	53.2746	28.9433	36.5024	40.6977
8.5	44.6778	48.1837	40.6589	44.3946	47.4969	37.1264	42.0512	45.4021	32.2664	35.2022	62.026	35.5895	48.9344	26.8747	42.5027	53.3396	31.1644	33.1875	45.9899
9.5	52.5447	56.0086	40.6282	56.3155	55.4757	40.7935	44.6612	49.6958	34.133	41.249	58.8478	42.5579	52.8915	32.8742	44.2969	56.8192	36.0196	36.8783	56.553
10.5	53.3867	65.2237	46.7071	65.5912	59.3378	47.9277	49.4184	54.4823	43.2478	47.0905	60.1302	45.571	54.9376	41.6869	50.052	67.4333	42.1203	46.3555	60.713
11.5	60.2337	70.312	53.3957	67.7049	60.2173	54.2442	54.0798	56.2416	46.8711	53.5787	46.7906	53.4567	56.5938	49.9271	56.7269	64.791	51.8042	54.9627	60.6276
12.5	62.6552	69.4756	56.3299	66.3014	60.1718	55.5333	58.8384	59.3263	51.7309	57.8801	35.1802	59.9119	57.6497	53.7388	58.5466	60.8476	56.2184	55.0705	61.4385
13.5	63.9554	66.0447	58.7503	63.8318	61.3357	56.6556	58.0961	61.2265	55.7449	59.0171	40.3672	66.0302	59.3909	51.6897	57.1622	61.6591	55.8456	59.8863	62.975
14.5	62.6055	64.6631	61.0383	61.2442	61.1983	59.2203	58.5962	61.4113	58.4479	60.8449	64.8916	65.6495	65.1644	52.4401	56.1474	62.6059	57.3098	61.7794	66.5632
15.5	62.6046	62.4439	61.8998	59.0299	62.5171	61.1051	60.2927	61.4561	60.9916	62.1738	68.2442	62.8716	64.5113	60.4616	57.9977	61.333	56.9651	58.4773	69.2974
16.5	62.1927	61.1659	62.1991	60.1432	64.1528	63.6404	62.7671	62.0475	62.4776	63.6513	67.5637	59.5229	65.9641	61.2752	56.4186	56.7128	57.4888	56.8445	69.1135
17.5	57.5966	60.9077	61.7596	60.3014	61.7904	63.7428	65.0354	66.309	64.8442	62.4377	69.331	60.4896	65.8713	59.5326	56.2051	54.5879	56.9164	54.645	68.4706
18.5	57.0966	58.6042	62.4664	58.0279	58.3182	64.2178	66.1145	69.5067	62.7185	63.5691	67.5437	62.1991	64.8284	60.0094	60.3008	55.6102	57.6097	55.8318	67.3672
19.5	55.1645	56.8905	64.6927	55.8222	54.4036	68.2423	65.9544	67.1623	61.2752	63.751	63.8967	62.759	57.9533	58.6816	49.5656	57.3364	57.8804	55.4261	59.9044
20.5	54.7015	57.1724	66.8054	54.422	54.7821	63.1024	63.4669	64.5598	61.4616	60.8992	60.3353	60.0171	52.2877	61.8486	54.1316	54.2325	57.8732	55.3722	49.6317
Zero
Pore axis (A)	Angle
-20.5	102.309	118.984	110.047	108.597	119.987	134.84	111.44	122.326
-19.5	117.011	123.01	111.722	122.818	116.747	113.188	121.487	119.801
-18.5	127.921	125.132	114.711	113.141	122.678	117.889	123.707	125.751
-17.5	114.582	122.102	114.95	112.461	117.116	120.021	125.287	132.71
-16.5	117.544	120.051	120.098	121.678	119.341	122.205	121.545	126.938
-15.5	118.895	125.622	116.824	121.534	121.691	119.15	121.809	120.76
-14.5	113.389	125.617	114.909	122.699	121.082	118.191	122.684	120.441
-13.5	115.943	122.486	115.408	122.818	115.814	117.3	119.926	115.629
-12.5	117.995	118.851	115.947	123.2	114.464	118.402	118.804	115.799
-11.5	118.282	118.853	118.004	122.952	118.126	120.439	118	118.225
-10.5	118.385	120.194	120.097	121.613	119.058	120.982	118.255	120.195
-9.5	118.972	120.213	121.549	121.618	119.593	121.786	118.946	120.064
-8.5	120.136	119.04	119.774	123.071	119.469	122.582	120.624	120.341
-7.5	120.621	118.618	116.044	123.151	118.663	122.389	122.043	119.126
-6.5	118.867	118.001	110.346	121.465	117.494	118.592	124.112	118.462
-5.5	115.402	117.77	106.179	118.863	118.391	112.729	123.976	116.625
-4.5	116.88	120.186	108.863	121.164	120.694	117.174	121.288	115.156
-3.5	122.728	128.015	114.052	126.366	126.471	125.229	131.678	116.036
-2.5	129.583	133.46	124.682	132.616	129.249	133.84	136.449	117.58
-1.5	137.582	133.689	141.678	136.479	133.171	137.833	136.273	125.559
-0.5	137.609	128.971	125.811	138.166	131.53	135.663	138.433	121.006
0.5	139.281	131.593	101.396	134.602	118.499	140.242	142.586	110.298
1.5	149.369	129.523	79.5448	133.839	117.242	140.851	152.83	114.119
2.5	149.351	121.663	87.2852	131.355	111.018	146.069	159.574	120.757
3.5	0	98.9008	52.5357	112.07	109.169	157.937	162.679	90.5617
4.5	38.1681	40.3732	33.1288	106.045	94.0602	61.3491	152.869	72.8219
5.5	48.8571	37.4959	41.4418	90.3088	102.523	65.2764	0	71.6388
6.5	48.9859	58.9415	55.5925	77.8274	78.8499	46.7734	77.4167	74.6546
7.5	53.386	62.0925	60.1843	71.8065	86.6649	60.8957	64.6716	76.9812
8.5	76.8292	75.4587	61.3705	87.4505	82.3296	61.7042	72.5384	83.8337
9.5	82.4707	84.8418	71.1117	88.5152	86.0777	70.3145	72.3656	86.4254
10.5	85.4487	93.4034	78.5449	83.6392	88.6043	69.7276	78.7766	81.3983
11.5	85.1351	92.5032	79.2526	72.7597	88.1963	67.4576	84.0328	72.5107
12.5	75.4054	82.4187	77.8357	69.2033	89.5272	63.6355	75.9129	69.5245
13.5	68.0889	73.3537	74.7875	68.2604	78.5737	61.9297	69.2791	69.5885
14.5	68.788	69.9519	71.0597	70.4341	68.4047	66.8897	68.6913	69.5536
15.5	67.6227	68.17	69.085	74.2863	67.6183	66.4644	69.1238	68.9317
16.5	65.219	67.5303	67.4905	72.5248	69.0753	67.796	68.7888	67.8084
17.5	61.174	64.2051	69.2208	72.7471	68.8263	69.1399	66.5938	68.5341
18.5	59.5666	59.9395	70.1305	72.6856	66.1042	69.0657	64.8053	66.804
19.5	58.1784	56.8296	67.6346	73.0795	61.7083	67.1853	63.5899	67.471
20.5	57.0052	57.2063	63.6343	68.5163	62.4538	64.3958	61.0678	61.0089
Negative
Pore axis (A)	Angle
-20.5	123.743	134.101	94.0738	130.096	123.18	124.26	144.717	126.032	114.571	158.539	125.071	131.672	119.603	134.795	130.391	131.8	131.065	121.104	130.162	107.81	118.412
-19.5	117.567	138.396	109.41	137.963	132.015	113.599	121.512	119.375	113.954	128.779	128.739	0	127.86	116.279	133.516	120.157	113.708	125.263	127.132	127.846	133.901
-18.5	141.846	143.951	125.781	119.46	133.205	124.052	133.961	114.984	119.575	124.65	134.6	117.567	123.589	112.759	122.647	122.877	139.387	120.518	137.359	127.208	108.297
-17.5	131.8	131.987	142.243	108.091	127.617	103.95	134.609	110.481	123.87	129.802	123.811	127.962	133.483	117.454	128.097	119.258	141.297	130.776	134.698	148.36	164.76
-16.5	128.256	124.056	137.5	105.938	129.77	124.016	133.363	124.204	121.155	119.536	126.458	127.112	129.514	119.81	113.972	121.713	129.325	127.356	142.509	121.923	155.593
-15.5	125.755	121.798	133.119	126.43	126.425	126.955	132.666	121.518	125.648	128.84	121.924	119.76	124.319	114.767	110.179	120.526	124.825	126.186	143.015	124.786	150.425
-14.5	122.346	120.243	123.566	134.831	126.222	119.399	126.731	127.651	122.323	128.015	122.956	119.997	116.365	115.567	108.342	121.895	123.366	125.659	132.911	127.028	142.868
-13.5	120.533	117.707	118.05	121.812	125.739	120.48	125.313	121.465	122.39	126.459	121.354	121.13	115.047	116.969	107.25	119.56	119.803	126.417	119.509	121.864	136.858
-12.5	119.393	119.606	116.308	121.356	126.465	119.857	127.757	121.108	122.092	124.626	120.077	121.007	113.97	118.775	114.418	120.121	122.188	120.246	119.753	120.756	128.186
-11.5	119.988	119.747	120.495	120.554	126.481	123.096	127.043	120.747	121.346	126.421	121.335	123.028	116.752	123.993	117.22	120.92	121.588	116.926	119.927	121.551	123.683
-10.5	123.347	120.213	120.009	122.901	125.855	122.235	128.315	123.424	123.023	125.511	124.512	125.824	121.542	124.864	117.673	130.315	120.012	118.627	121.208	119.662	121.353
-9.5	125.102	120.802	121.825	121.725	125.673	123.189	129.419	123.138	123.702	126.417	127.533	124.236	121.514	122.869	119.425	137.392	118.842	121.391	123.229	120.057	121.941
-8.5	126.368	122.069	121.227	118.922	127.47	121.968	129.183	121.925	127.019	128.402	131.553	124.283	123.221	122.412	121.665	138.199	121.723	121.884	123.669	120.969	122.941
-7.5	127.158	124.588	122.334	117.73	129.304	121.25	128.076	123.386	128.852	130.711	134.847	125.969	126.561	123.142	122.666	137.08	124.262	124.584	123.794	120.986	124.145
-6.5	126.824	126.146	123.435	119.807	129.268	122.607	132.055	128.156	130.303	131.976	136.497	130.21	127.65	122.737	120.181	132.735	127.752	127.113	126.395	122.199	127.12
-5.5	129.586	126.494	123.949	122.824	130.576	123.446	132.396	130.544	132.02	134.21	136.427	133.536	130.235	125.446	121.18	121.039	129.627	129.095	127.147	126.04	130.19
-4.5	131.54	127.858	123.173	119.989	130.137	124.725	131.253	130.348	132.493	133.268	139.39	136.232	132.785	130.382	127.679	96.4262	133.258	131.734	128.436	131.546	129.005
-3.5	135.438	129.982	122.932	118.813	133.779	125.681	135.549	135.12	135.541	135.106	138.926	137.92	137.226	131.694	131.086	148.911	139.423	137.944	132.619	130.504	126.502
-2.5	139.437	132.684	135.712	123.226	136.366	132.305	134.847	139.965	141.463	138.619	140.46	140.374	137.495	134.67	132.352	0	136.275	141.172	137.592	134.705	129.77
-1.5	140.746	140.467	133.407	133.027	135.811	138.705	133.605	141.005	143.422	140.125	144.377	142.42	142.868	137.986	140.143	0	133.927	141.574	142.307	139.27	135.796
-0.5	141.87	142.477	138.258	140.427	136.154	141.425	138.374	139.876	147.098	141.776	147.476	143.422	145.161	140.881	141.724	0	139.536	136.138	146.349	141.073	138.536
0.5	145.088	150.535	152.934	143.198	139.959	145.353	137.251	138.487	148.743	147.237	148.228	145.546	147.261	147.319	141.769	0	145.232	150.073	150.868	142.577	141.215
1.5	146.783	153.722	159.596	147.118	141.472	150.861	140.036	141.607	149.512	149.27	145.855	148.808	148.248	152.231	141.943	0	144.442	129.605	155.239	148.883	146.228
2.5	143.146	155.69	163.352	147.716	141.392	152.75	142.33	142.429	151.058	150.772	147.903	148.478	149.686	152.903	140.818	0	136.956	128.405	156.147	147.246	151.217
3.5	141.522	156.906	162.446	140.896	139.032	149.47	142.167	141.174	151.368	149.819	153.126	142.799	145.691	152.272	128.833	0	133.504	0	157.195	152.759	152.708
4.5	135.341	152.484	163.321	145.998	138.045	140.697	137.926	140.218	149.342	140.685	142.619	138.637	130.399	148.612	135.101	0	94.8231	0	156.957	151.911	148.177
5.5	116.199	102.154	156.617	111.034	136.292	126.983	101.571	141.46	153.933	141.464	134.973	131.79	118.982	113.658	141.684	0	98.2175	0	0	0	0
6.5	100.757	73.595	0	103.6	123.233	110.284	102.334	120.091	154.802	134.908	133.079	123.829	102.478	123.895	145.477	0	94.0172	67.812	91.245	98.6627	96.8974
7.5	101.387	96.7352	0	99.3088	118.258	107.545	105.894	111.533	150.832	119.813	131.924	114.142	107.527	117.771	146.328	54.4119	107.269	74.284	101.131	106.666	99.4757
8.5	99.8304	108.548	102.344	100.775	117.214	108.952	106.579	109.234	133.46	113.852	130.936	108.409	110.572	121.777	146.022	60.3387	104.828	81.5797	106.187	102.417	106.89
9.5	104.473	115.24	104.627	102.976	113.47	105.269	104.739	112.045	122.951	109.151	123.962	102.816	110.969	114.999	116.779	62.1732	90.5151	76.0371	110.472	108.895	113.843
10.5	101.692	107	112.043	90.4715	104.833	96.8165	98.0898	102.578	115.575	96.4903	115.066	89.792	104.988	96.188	100.401	67.9056	84.944	83.6214	105.739	106.468	112.097
11.5	90.4245	80.6488	107.331	83.2793	92.5341	85.3203	87.5992	97.4416	110.717	84.6292	115.172	79.9897	93.9282	77.2025	109.214	78.5176	77.4759	85.9594	84.153	92.1155	88.5949
12.5	80.9989	73.3692	75.0027	87.735	84.2415	80.5371	84.7256	94.5616	101.354	81.2129	106.428	80.0438	83.6328	70.5574	114.459	76.8397	75.272	80.9341	77.9226	83.6358	76.8976
13.5	78.2423	71.3485	71.1353	88.5637	82.4331	83.0176	81.8443	91.0616	90.4411	82.1571	98.1166	81.1433	79.4288	70.881	115.331	71.795	73.1375	73.0367	79.2795	86.17	79.4758
14.5	77.5153	77.7533	76.4545	85.8091	81.5477	84.6785	80.2057	85.4667	86.2512	83.5462	91.0265	84.4246	79.7911	73.0583	88.5263	71.061	70.7008	79.2163	86.2249	87.4574	80.5241
15.5	76.6958	74.2403	79.2222	80.0514	76.2811	84.626	76.8725	80.5485	81.1535	86.2259	82.432	82.936	81.2017	74.6194	70.7149	69.9022	58.7792	79.2881	88.6404	90.0762	77.9891
16.5	74.4013	72.4489	79.8909	78.1835	72.8729	82.6104	77.2076	79.8743	77.1798	84.5131	81.1524	82.0709	79.8898	74.9052	75.6573	72.6957	47.3918	80.0036	79.4313	90.5738	75.9715
17.5	69.3577	72.0916	77.2328	74.606	70.4819	79.8461	76.3457	75.5571	76.0691	83.2671	83.624	80.2921	77.9701	73.8796	81.7009	72.2275	44.5593	74.1064	71.4152	88.9096	75.5913
18.5	67.226	68.1499	72.0462	67.1782	70.9303	76.7827	71.0044	70.7157	78.2499	82.3331	83.3642	79.1171	72.6023	68.0836	80.2186	69.8929	40.985	71.8437	66.9092	75.0911	76.0051
19.5	66.0799	65.3916	69.3926	61.378	68.8724	75.2638	69.7078	64.4996	76.7838	82.3627	77.5935	78.2701	71.8293	62.299	79.6924	70.3858	42.2492	67.4378	63.4189	68.3623	68.6291
20.5	62.839	64.3645	64.9404	55.3151	64.6268	70.4299	70.1142	59.2763	69.2088	78.1138	71.6894	83.4405	70.7028	56.9442	73.6898	67.9422	41.325	57.5565	59.4161	65.1657	59.5025

## Sheet: Figure2e
Positive
Pore axis (A)	Probability density
-21.05	0	0	0	0	0	0	0	0	0	0	0	0	0	0	0	0	0	0	0
-20.95	0	0	0	0	0	0	0	0	0	0	0	0	0	0	0	0	0	0	0
-20.85	0	0	0	0	0	0	0	0	0	0	0	0	0	0	0	0	0	0	0
-20.75	0	0	0	0	0	0	0	0	0	0	0	0	0	0	0	0	0	0	0
-20.65	0	0	0	0	0	0	0	0	0	0	0	0	0	0	0	0	0	0	0
-20.55	0	0	0	0	0	0	0	0	0	0	0	0	0	0	0	0	0	0	0
-20.45	0	0	0	0	0	0	0	0	0	0	0	0	0	0	0	0	0	0	0
-20.35	0	0	0	0	0	0	0	0	0	0	0	0	0	0	0	0	0	0	0
-20.25	0	0	0	0	0	0	0	0	0	0	0	0	0	0.000625	0	0	0	0	0
-20.15	0	0	0	0	0	0	0	0	0	0	0	0	0	0	0	0	0	0	0
-20.05	0	0	0	0	0	0	0	0	0	0	0	0	0	0	0	0	0	0	0
-19.95	0	0	0	0	0	0	0	0	0	0	0	0	0	0	0	0	0	0	0
-19.85	0	0	0	0	0	0	0	0	0	0	0	0	0	0	0.000625	0	0	0	0
-19.75	0	0	0	0	0	0	0	0	0	0	0	0	0	0.0025	0	0.000625	0	0	0
-19.65	0	0	0	0	0	0	0	0	0	0	0	0	0	0.000625	0	0	0	0	0
-19.55	0	0.000277778	0	0	0	0	0	0	0	0	0	0	0	0.00125	0.00125	0	0	0	0
-19.45	0	0	0	0	0	0	0	0	0	0	0	0	0	0.000625	0	0	0	0	0
-19.35	0	0.000277778	0	0	0	0	0	0	0	0	0	0	0	0.001875	0.001875	0.000625	0	0	0
-19.25	0	0.000277778	0	0	0	0	0	0	0	0	0	0	0	0.0025	0.001875	0	0	0	0
-19.15	0	0.000277778	0	0	0.000555556	0	0	0	0	0	0.000625	0	0	0.001875	0.000625	0	0	0	0
-19.05	0	0	0	0	0	0	0	0	0	0	0	0	0	0.00375	0.00125	0	0	0	0
-18.95	0	0	0	0	0	0	0	0	0	0	0	0	0	0.00375	0.000625	0	0	0	0
-18.85	0.000277778	0.000277778	0	0	0.000555556	0.000833333	0	0	0	0	0	0	0	0.003125	0.001875	0.000625	0	0	0
-18.75	0	0.000555556	0	0.000625	0.000277778	0	0	0	0	0	0	0	0	0.001875	0.0025	0	0	0	0
-18.65	0	0.00138889	0	0	0.000555556	0	0	0	0	0	0	0.000625	0	0.0025	0.00125	0.00125	0	0.00125	0
-18.55	0	0.000833333	0	0	0.000555556	0	0	0	0	0	0.000625	0	0	0.00875	0.003125	0.00125	0.000625	0.000625	0
-18.45	0	0.00111111	0.000625	0	0.000277778	0	0	0	0	0	0	0	0	0.005625	0.001875	0	0	0	0
-18.35	0.000277778	0.000555556	0	0	0.000555556	0	0	0	0	0	0	0.000625	0	0.004375	0.005	0.001875	0.000625	0	0
-18.25	0.000555556	0.00138889	0	0	0.000277778	0	0	0	0	0	0	0	0	0.01	0.001875	0	0	0	0
-18.15	0.000555556	0.00194444	0	0	0.00222222	0	0	0	0	0	0.000625	0	0	0.00875	0.00125	0.000625	0	0	0
-18.05	0	0.00222222	0.000625	0	0.00166667	0.000833333	0	0	0	0	0	0.000625	0	0.009375	0.0025	0.003125	0	0	0
-17.95	0.000277778	0.00166667	0.00125	0	0.00138889	0	0	0	0	0	0	0.000625	0	0.01375	0.00125	0.001875	0.000625	0	0
-17.85	0	0.00222222	0.001875	0	0.0025	0.000833333	0	0	0	0.000625	0	0.003125	0	0.008125	0.0025	0.00125	0.000625	0.001875	0
-17.75	0	0.0025	0.000625	0.000625	0.00333333	0	0.00125	0.000625	0	0	0	0	0	0.006875	0.0025	0.001875	0	0	0
-17.65	0	0.00194444	0.001875	0	0.00111111	0	0	0	0	0	0	0	0	0.0125	0.001875	0.001875	0	0.00125	0
-17.55	0.000277778	0.005	0.001875	0	0.00222222	0	0.00125	0	0.000625	0	0.00125	0.0025	0	0.01125	0.003125	0.001875	0.00125	0.00125	0
-17.45	0	0.00444444	0.003125	0.001875	0.00416667	0.00166667	0	0	0	0.00125	0.000625	0.00375	0	0.013125	0.004375	0.001875	0.000625	0.000625	0
-17.35	0.000555556	0.00472222	0.001875	0.001875	0.00472222	0.00333333	0	0	0.000625	0.000625	0.000625	0.003125	0	0.02375	0.0025	0.00375	0.0025	0.0025	0
-17.25	0.000277778	0.00805556	0.003125	0.000625	0.005	0.0025	0	0	0	0	0.001875	0.00375	0	0.0175	0.003125	0.00375	0	0.00125	0
-17.15	0.000277778	0.00638889	0.0025	0.000625	0.00444444	0.00333333	0.00125	0.000625	0.000625	0.000625	0.0025	0.01125	0.00125	0.019375	0.005	0.001875	0.0025	0.0025	0
-17.05	0.000277778	0.00555556	0.004375	0.0025	0.00777778	0.00166667	0.000625	0	0.000625	0.001875	0.003125	0.008125	0.00125	0.0225	0.006875	0.00625	0	0.000625	0
-16.95	0	0.00638889	0.0025	0.00125	0.00555556	0	0.001875	0	0.001875	0	0.0025	0.0075	0	0.02375	0.005	0.005	0.001875	0.000625	0
-16.85	0	0.00333333	0.0025	0.003125	0.00388889	0.00416667	0.00125	0	0.0025	0.00375	0.001875	0.011875	0	0.028125	0.003125	0.005	0.00125	0.000625	0
-16.75	0.000277778	0.00583333	0.001875	0.00125	0.00777778	0.00333333	0.00375	0	0.000625	0.001875	0.004375	0.01125	0	0.02625	0.00625	0.008125	0.000625	0.005625	0
-16.65	0.00111111	0.0119444	0.003125	0.000625	0.00694444	0.000833333	0.001875	0.000625	0.001875	0.003125	0.000625	0.014375	0	0.021875	0.004375	0.0075	0.001875	0.0025	0
-16.55	0.00111111	0.0105556	0.005	0.00125	0.00777778	0.00166667	0.0025	0.000625	0.00375	0.003125	0.003125	0.015625	0.001875	0.0325	0.005625	0.009375	0.00375	0.0025	0
-16.45	0.00138889	0.0105556	0.005	0.000625	0.00694444	0.00416667	0.00125	0.000625	0.003125	0.00375	0.0025	0.011875	0.000625	0.025625	0.00375	0.006875	0.004375	0.003125	0
-16.35	0.000833333	0.0138889	0.00875	0.000625	0.00944444	0.00916667	0.003125	0.001875	0.005	0.004375	0.005625	0.015	0.00125	0.041875	0.00625	0.00875	0.0025	0.004375	0.000625
-16.25	0.00194444	0.00916667	0.005	0.00125	0.00638889	0.00416667	0.005625	0.00125	0.004375	0.0025	0.00375	0.015	0.001875	0.036875	0.004375	0.005625	0.005625	0.005625	0
-16.15	0.00166667	0.01	0.00375	0.004375	0.00666667	0.00166667	0.00625	0.00125	0.004375	0.003125	0.00875	0.02125	0	0.0425	0.00875	0.01125	0.004375	0.001875	0
-16.05	0.000833333	0.0136111	0.008125	0.004375	0.00888889	0.005	0.004375	0.005	0.006875	0.00375	0.005	0.0225	0.0025	0.045625	0.0125	0.0075	0.005625	0.00625	0.000625
-15.95	0.00138889	0.0127778	0.00375	0.003125	0.01	0.00583333	0.00375	0.001875	0.00625	0.001875	0.00625	0.015625	0.005625	0.02875	0.006875	0.01125	0.004375	0.005	0
-15.85	0.00166667	0.0158333	0.00625	0	0.00944444	0.00916667	0.00625	0.00375	0.00625	0.001875	0.0075	0.025	0.0025	0.040625	0.006875	0.011875	0.00875	0.005	0.00125
-15.75	0.00416667	0.0163889	0.0075	0.00375	0.00694444	0.00583333	0.004375	0.005625	0.003125	0.0075	0.009375	0.031875	0.00375	0.035	0.009375	0.015	0.01	0.00625	0.00125
-15.65	0.00444444	0.0175	0.0075	0.00875	0.00833333	0.0141667	0.01	0.00625	0.00375	0.008125	0.008125	0.024375	0.00625	0.04875	0.00875	0.02	0.015	0.005	0.00125
-15.55	0.00388889	0.0252778	0.006875	0.00375	0.00583333	0.00666667	0.004375	0.006875	0.006875	0.006875	0.015	0.023125	0.005	0.054375	0.01125	0.01625	0.01	0.0125	0.000625
-15.45	0.00333333	0.0169444	0.0075	0.004375	0.00666667	0.00583333	0.003125	0.005	0.010625	0.008125	0.0125	0.02375	0.005	0.045	0.01	0.020625	0.00625	0.009375	0.000625
-15.35	0.00805556	0.0277778	0.015	0.00625	0.00777778	0.01	0.00875	0.0025	0.009375	0.00375	0.01875	0.028125	0.0075	0.065625	0.011875	0.023125	0.01375	0.0075	0.00125
-15.25	0.00583333	0.03	0.01	0.005625	0.00888889	0.00416667	0.00875	0.004375	0.004375	0.01125	0.016875	0.033125	0.00875	0.061875	0.01375	0.020625	0.01625	0.004375	0.000625
-15.15	0.01	0.0277778	0.0125	0.00625	0.0102778	0.0075	0.01	0.010625	0.005625	0.0075	0.026875	0.04	0.0075	0.07375	0.0125	0.01875	0.008125	0.01375	0.001875
-15.05	0.00805556	0.035	0.01	0.011875	0.0105556	0.0133333	0.011875	0.00875	0.00625	0.01125	0.02	0.030625	0.013125	0.07875	0.015	0.025625	0.01625	0.015	0.00375
-14.95	0.00861111	0.0319444	0.010625	0.00875	0.0122222	0.0108333	0.009375	0.010625	0.00375	0.0125	0.020625	0.02875	0.004375	0.061875	0.015	0.01625	0.01125	0.01	0.003125
-14.85	0.00916667	0.0363889	0.01375	0.005	0.0122222	0.0141667	0.011875	0.0175	0.008125	0.01125	0.026875	0.035625	0.011875	0.080625	0.01625	0.025625	0.014375	0.014375	0.0025
-14.75	0.0122222	0.0308333	0.010625	0.0075	0.00944444	0.0158333	0.01375	0.008125	0.0075	0.010625	0.03	0.03	0.0125	0.069375	0.016875	0.02125	0.01875	0.0125	0.00125
-14.65	0.00888889	0.04	0.016875	0.010625	0.0113889	0.0191667	0.0175	0.01	0.003125	0.01375	0.03625	0.04	0.0125	0.084375	0.020625	0.02625	0.015	0.01375	0.00125
-14.55	0.0147222	0.0508333	0.0175	0.01125	0.0147222	0.0108333	0.0175	0.015625	0.02125	0.011875	0.043125	0.035625	0.0125	0.101875	0.024375	0.030625	0.01625	0.014375	0.005625
-14.45	0.0102778	0.04	0.025625	0.009375	0.00833333	0.0191667	0.015	0.0125	0.005	0.01125	0.026875	0.0375	0.005625	0.08	0.02125	0.025	0.019375	0.015	0.005625
-14.35	0.0133333	0.0519444	0.016875	0.013125	0.0113889	0.0175	0.01875	0.01625	0.013125	0.016875	0.045625	0.041875	0.006875	0.09625	0.02375	0.0275	0.015	0.013125	0.00625
-14.25	0.0169444	0.0491667	0.013125	0.015	0.0155556	0.0191667	0.0175	0.013125	0.00875	0.02	0.041875	0.035	0.0075	0.104375	0.015625	0.0275	0.010625	0.014375	0.00375
-14.15	0.0205556	0.0522222	0.01875	0.013125	0.02	0.0141667	0.026875	0.01875	0.010625	0.0175	0.051875	0.051875	0.01125	0.095	0.021875	0.0325	0.01625	0.025	0.00375
-14.05	0.0197222	0.0505556	0.015625	0.018125	0.0155556	0.02	0.02	0.015625	0.0125	0.01375	0.045625	0.03125	0.013125	0.10375	0.023125	0.035	0.0125	0.02	0.005625
-13.95	0.0183333	0.0461111	0.015	0.015625	0.0136111	0.025	0.02	0.01375	0.014375	0.019375	0.055625	0.031875	0.0125	0.096875	0.021875	0.03125	0.016875	0.023125	0.00875
-13.85	0.0222222	0.0602778	0.02	0.01375	0.02	0.02	0.0225	0.01625	0.011875	0.02125	0.064375	0.0425	0.014375	0.11	0.023125	0.033125	0.02625	0.01875	0.005625
-13.75	0.0205556	0.05	0.020625	0.013125	0.0163889	0.0175	0.018125	0.019375	0.01625	0.02375	0.050625	0.044375	0.01125	0.09625	0.021875	0.038125	0.029375	0.025	0.005
-13.65	0.0277778	0.0586111	0.02125	0.019375	0.0163889	0.0208333	0.036875	0.0175	0.01625	0.028125	0.054375	0.038125	0.014375	0.11375	0.02625	0.0425	0.0225	0.016875	0.005625
-13.55	0.0277778	0.0561111	0.02375	0.01625	0.0161111	0.0216667	0.025	0.02375	0.018125	0.0275	0.053125	0.04125	0.015	0.109375	0.02	0.036875	0.031875	0.03	0.008125
-13.45	0.0252778	0.0536111	0.02	0.021875	0.0161111	0.0133333	0.028125	0.015625	0.01375	0.020625	0.070625	0.0425	0.01125	0.09875	0.03125	0.04	0.019375	0.015625	0.00875
-13.35	0.0275	0.0544444	0.02875	0.018125	0.0177778	0.03	0.028125	0.021875	0.025	0.0275	0.07375	0.0375	0.0175	0.101875	0.026875	0.048125	0.024375	0.028125	0.009375
-13.25	0.0266667	0.0513889	0.02875	0.02375	0.0177778	0.02	0.03375	0.01875	0.015625	0.028125	0.06125	0.05	0.013125	0.09125	0.02	0.0475	0.01375	0.02375	0.009375
-13.15	0.0327778	0.0597222	0.03625	0.0275	0.0161111	0.03	0.034375	0.023125	0.025625	0.02	0.066875	0.045	0.0175	0.095625	0.031875	0.04625	0.028125	0.02875	0.00875
-13.05	0.0311111	0.0586111	0.033125	0.024375	0.0194444	0.0308333	0.021875	0.025625	0.0225	0.030625	0.07375	0.043125	0.013125	0.0975	0.0375	0.05625	0.02125	0.02375	0.015
-12.95	0.0311111	0.0591667	0.025625	0.03125	0.0241667	0.0225	0.034375	0.015625	0.02	0.028125	0.0625	0.038125	0.015	0.083125	0.029375	0.05	0.024375	0.025	0.009375
-12.85	0.0344444	0.0619444	0.03	0.025	0.02	0.0208333	0.035	0.028125	0.02625	0.025625	0.07	0.03375	0.018125	0.095625	0.038125	0.053125	0.030625	0.02625	0.018125
-12.75	0.0358333	0.0602778	0.0325	0.023125	0.0213889	0.0241667	0.02625	0.02	0.02125	0.029375	0.071875	0.0375	0.01875	0.0675	0.03375	0.05375	0.0275	0.019375	0.015
-12.65	0.0366667	0.0652778	0.039375	0.034375	0.0211111	0.0333333	0.04	0.026875	0.03	0.03375	0.07375	0.034375	0.016875	0.086875	0.03625	0.0475	0.02125	0.02375	0.013125
-12.55	0.0419444	0.0616667	0.035625	0.0275	0.0197222	0.03	0.0325	0.031875	0.0325	0.03	0.06375	0.0425	0.02	0.08	0.038125	0.06375	0.03625	0.024375	0.014375
-12.45	0.0391667	0.0566667	0.02875	0.0275	0.0144444	0.0308333	0.04125	0.025625	0.0275	0.023125	0.08	0.040625	0.015625	0.076875	0.038125	0.06125	0.03125	0.0225	0.015
-12.35	0.0425	0.0572222	0.038125	0.0275	0.0188889	0.0258333	0.04125	0.036875	0.0275	0.03125	0.080625	0.03875	0.01875	0.07625	0.02875	0.04875	0.026875	0.025	0.0175
-12.25	0.0397222	0.0566667	0.0275	0.025625	0.0141667	0.025	0.04875	0.033125	0.03375	0.030625	0.073125	0.03125	0.016875	0.06875	0.039375	0.065	0.033125	0.024375	0.016875
-12.15	0.0427778	0.0611111	0.0375	0.035625	0.0213889	0.0391667	0.044375	0.03875	0.031875	0.033125	0.08625	0.04625	0.01125	0.065625	0.034375	0.058125	0.0325	0.025625	0.016875
-12.05	0.0436111	0.0675	0.041875	0.03125	0.0166667	0.0333333	0.04	0.029375	0.03	0.031875	0.078125	0.0375	0.02125	0.060625	0.03	0.0675	0.0275	0.0275	0.0125
-11.95	0.0413889	0.0611111	0.034375	0.030625	0.0183333	0.0341667	0.038125	0.0275	0.030625	0.03	0.083125	0.04375	0.015625	0.06125	0.03625	0.071875	0.03625	0.023125	0.020625
-11.85	0.0538889	0.0725	0.04125	0.028125	0.0186111	0.0308333	0.046875	0.035	0.03125	0.03	0.0875	0.04	0.0225	0.051875	0.03875	0.071875	0.03375	0.026875	0.02
-11.75	0.0525	0.0661111	0.035625	0.040625	0.0202778	0.03	0.045	0.0275	0.0375	0.028125	0.06625	0.036875	0.024375	0.0575	0.03375	0.06125	0.02625	0.025625	0.02
-11.65	0.0555556	0.0711111	0.033125	0.033125	0.0244444	0.0266667	0.045	0.035	0.0425	0.0275	0.085	0.0375	0.024375	0.051875	0.050625	0.07875	0.04	0.024375	0.02125
-11.55	0.0580556	0.0713889	0.040625	0.04375	0.0275	0.025	0.058125	0.035	0.038125	0.036875	0.081875	0.026875	0.019375	0.054375	0.04625	0.083125	0.030625	0.028125	0.024375
-11.45	0.0461111	0.0602778	0.038125	0.031875	0.0225	0.0283333	0.03875	0.025625	0.0325	0.031875	0.074375	0.030625	0.02625	0.0375	0.040625	0.0675	0.028125	0.025	0.020625
-11.35	0.055	0.0672222	0.05375	0.041875	0.0275	0.0383333	0.04625	0.03875	0.04375	0.03875	0.085	0.03625	0.02875	0.0425	0.046875	0.090625	0.04625	0.03375	0.03375
-11.25	0.0455556	0.0611111	0.0375	0.03875	0.0244444	0.0441667	0.03625	0.034375	0.0375	0.04	0.059375	0.035625	0.01875	0.05	0.045	0.081875	0.0325	0.0275	0.023125
-11.15	0.0633333	0.0727778	0.038125	0.05	0.0266667	0.0233333	0.03875	0.036875	0.033125	0.05125	0.0775	0.04	0.030625	0.0475	0.044375	0.08	0.038125	0.0275	0.026875
-11.05	0.055	0.0752778	0.04375	0.049375	0.0213889	0.045	0.04125	0.02875	0.04125	0.040625	0.068125	0.03875	0.03125	0.045	0.04	0.10125	0.0375	0.028125	0.028125
-10.95	0.0630556	0.0636111	0.035625	0.039375	0.0247222	0.0408333	0.045625	0.03125	0.0375	0.040625	0.056875	0.035	0.026875	0.040625	0.045625	0.080625	0.03625	0.03	0.03125
-10.85	0.0580556	0.0708333	0.051875	0.050625	0.0258333	0.0375	0.06	0.03125	0.039375	0.033125	0.06625	0.034375	0.0375	0.03875	0.04625	0.076875	0.040625	0.02875	0.030625
-10.75	0.0527778	0.0561111	0.030625	0.04	0.0266667	0.0258333	0.040625	0.025625	0.035	0.038125	0.05875	0.03875	0.020625	0.025625	0.040625	0.091875	0.04125	0.025625	0.026875
-10.65	0.0566667	0.0666667	0.044375	0.043125	0.0280556	0.0383333	0.045	0.03375	0.033125	0.048125	0.06125	0.025625	0.034375	0.0325	0.045625	0.095	0.04	0.035	0.02625
-10.55	0.0538889	0.0827778	0.045625	0.046875	0.03	0.04	0.0475	0.030625	0.03875	0.04	0.06	0.031875	0.031875	0.03125	0.041875	0.07625	0.04	0.026875	0.034375
-10.45	0.055	0.0702778	0.03625	0.04625	0.0277778	0.0341667	0.045625	0.030625	0.0375	0.05	0.066875	0.03625	0.03	0.029375	0.044375	0.086875	0.03875	0.02625	0.024375
-10.35	0.0619444	0.0669444	0.04125	0.0525	0.0297222	0.0308333	0.045625	0.046875	0.049375	0.045	0.070625	0.036875	0.0275	0.024375	0.044375	0.095	0.035	0.0375	0.02875
-10.25	0.0583333	0.0636111	0.024375	0.04375	0.0302778	0.0266667	0.033125	0.035625	0.04625	0.044375	0.06125	0.044375	0.029375	0.03125	0.03625	0.078125	0.034375	0.028125	0.023125
-10.15	0.0630556	0.0775	0.041875	0.054375	0.0313889	0.035	0.05125	0.03125	0.038125	0.05	0.073125	0.035	0.033125	0.0275	0.04625	0.090625	0.04875	0.029375	0.025
-10.05	0.0591667	0.0722222	0.040625	0.05125	0.0375	0.0325	0.05	0.026875	0.03875	0.044375	0.071875	0.04375	0.026875	0.02375	0.0425	0.085	0.043125	0.034375	0.026875
-9.95	0.0547222	0.0680556	0.03	0.0375	0.0261111	0.0375	0.0325	0.033125	0.036875	0.03625	0.058125	0.03125	0.028125	0.0275	0.03125	0.0875	0.0425	0.030625	0.0325
-9.85	0.0611111	0.0772222	0.0375	0.059375	0.0294444	0.0433333	0.026875	0.04	0.035625	0.044375	0.058125	0.04125	0.0275	0.02625	0.04	0.07875	0.04375	0.029375	0.03125
-9.75	0.0575	0.0688889	0.0425	0.049375	0.0294444	0.0358333	0.04125	0.035	0.04375	0.0325	0.0625	0.039375	0.025	0.02875	0.041875	0.0825	0.04125	0.0275	0.023125
-9.65	0.0608333	0.0663889	0.03375	0.05125	0.0333333	0.0416667	0.029375	0.033125	0.045	0.031875	0.05875	0.043125	0.02375	0.02125	0.04	0.083125	0.049375	0.0275	0.035625
-9.55	0.0572222	0.0686111	0.038125	0.049375	0.0380556	0.0516667	0.04125	0.03375	0.038125	0.04	0.068125	0.035625	0.031875	0.02375	0.049375	0.075	0.048125	0.030625	0.039375
-9.45	0.0555556	0.0658333	0.031875	0.048125	0.0341667	0.0375	0.035625	0.028125	0.02875	0.03625	0.053125	0.03375	0.021875	0.0275	0.034375	0.07125	0.034375	0.02875	0.034375
-9.35	0.0652778	0.0688889	0.028125	0.056875	0.0325	0.0408333	0.03125	0.039375	0.033125	0.04	0.05	0.04	0.025	0.020625	0.035	0.0775	0.05	0.041875	0.0375
-9.25	0.0533333	0.0566667	0.029375	0.051875	0.0316667	0.0358333	0.0375	0.03125	0.034375	0.031875	0.05	0.03375	0.031875	0.018125	0.0375	0.060625	0.043125	0.03875	0.039375
-9.15	0.0625	0.0577778	0.030625	0.06	0.0247222	0.0283333	0.029375	0.033125	0.04625	0.05125	0.04875	0.035625	0.026875	0.02125	0.045625	0.078125	0.04875	0.041875	0.055
-9.05	0.0572222	0.0661111	0.026875	0.05875	0.0322222	0.0408333	0.035	0.02875	0.0375	0.050625	0.056875	0.038125	0.0275	0.025	0.0475	0.075	0.0525	0.04	0.04625
-8.95	0.0577778	0.0552778	0.02	0.04375	0.0247222	0.0466667	0.034375	0.02875	0.034375	0.036875	0.048125	0.033125	0.033125	0.014375	0.034375	0.078125	0.05	0.031875	0.03625
-8.85	0.0644444	0.0583333	0.026875	0.041875	0.0269444	0.0333333	0.03125	0.021875	0.04125	0.040625	0.0475	0.034375	0.026875	0.02875	0.029375	0.08	0.056875	0.050625	0.04
-8.75	0.0558333	0.0525	0.030625	0.049375	0.0258333	0.0358333	0.03125	0.023125	0.03375	0.0325	0.058125	0.033125	0.025625	0.020625	0.031875	0.07	0.0475	0.043125	0.04
-8.65	0.0527778	0.0636111	0.03125	0.05	0.0297222	0.0391667	0.031875	0.02125	0.03875	0.039375	0.060625	0.03125	0.031875	0.01375	0.035	0.068125	0.045625	0.04	0.0525
-8.55	0.0580556	0.0544444	0.025	0.0575	0.0322222	0.0458333	0.0275	0.0275	0.036875	0.03	0.055625	0.035	0.019375	0.015	0.036875	0.061875	0.0525	0.0375	0.0475
-8.45	0.0563889	0.0541667	0.023125	0.05125	0.0272222	0.0316667	0.026875	0.019375	0.03625	0.0425	0.049375	0.03375	0.030625	0.016875	0.0375	0.059375	0.05125	0.038125	0.045625
-8.35	0.0627778	0.0577778	0.040625	0.055	0.0277778	0.0425	0.03625	0.020625	0.036875	0.029375	0.046875	0.03125	0.024375	0.013125	0.041875	0.065625	0.045	0.03875	0.0475
-8.25	0.0527778	0.0563889	0.02375	0.049375	0.0283333	0.0391667	0.03125	0.028125	0.028125	0.030625	0.04375	0.02375	0.02625	0.015625	0.036875	0.05375	0.045625	0.041875	0.045
-8.15	0.0541667	0.0519444	0.028125	0.0475	0.0286111	0.035	0.03	0.030625	0.03125	0.041875	0.04625	0.03875	0.03375	0.01	0.040625	0.056875	0.06375	0.051875	0.051875
-8.05	0.0511111	0.0530556	0.03875	0.04375	0.0308333	0.0225	0.02625	0.029375	0.034375	0.043125	0.051875	0.0375	0.035625	0.008125	0.04375	0.06375	0.051875	0.05625	0.051875
-7.95	0.0586111	0.0447222	0.023125	0.049375	0.0213889	0.0341667	0.025	0.03375	0.029375	0.0425	0.044375	0.031875	0.02375	0.009375	0.0425	0.055	0.04375	0.05125	0.05625
-7.85	0.0494444	0.0522222	0.0225	0.054375	0.0316667	0.0391667	0.0275	0.025	0.033125	0.039375	0.046875	0.041875	0.030625	0.0075	0.04	0.059375	0.056875	0.04125	0.0575
-7.75	0.0530556	0.0477778	0.025	0.06	0.0258333	0.0416667	0.025	0.025625	0.029375	0.041875	0.045	0.03	0.029375	0.005	0.03375	0.051875	0.041875	0.049375	0.040625
-7.65	0.0536111	0.0488889	0.026875	0.05125	0.0277778	0.0308333	0.035	0.029375	0.0275	0.04	0.045	0.0375	0.025625	0.00375	0.033125	0.05375	0.06125	0.0475	0.0675
-7.55	0.0530556	0.0511111	0.02875	0.055625	0.0263889	0.0466667	0.029375	0.020625	0.03125	0.0425	0.045625	0.03	0.03125	0.005	0.04125	0.05	0.0525	0.046875	0.061875
-7.45	0.0416667	0.0430556	0.02125	0.045	0.0247222	0.0383333	0.020625	0.019375	0.03125	0.036875	0.028125	0.025	0.040625	0.00375	0.03375	0.043125	0.046875	0.04875	0.04875
-7.35	0.0486111	0.0530556	0.02875	0.055625	0.0227778	0.0291667	0.024375	0.035	0.03375	0.04625	0.03875	0.03625	0.036875	0.003125	0.04375	0.0475	0.054375	0.043125	0.06375
-7.25	0.0438889	0.0444444	0.02125	0.05	0.0241667	0.0266667	0.02125	0.02	0.025625	0.03625	0.045625	0.028125	0.035	0.001875	0.038125	0.039375	0.05125	0.05	0.056875
-7.15	0.055	0.0463889	0.025	0.06875	0.0269444	0.0358333	0.0225	0.0225	0.034375	0.035625	0.04125	0.034375	0.03625	0.004375	0.03	0.050625	0.055625	0.04375	0.051875
-7.05	0.0538889	0.0447222	0.021875	0.05125	0.0277778	0.0366667	0.021875	0.03	0.021875	0.038125	0.044375	0.03	0.033125	0.0025	0.033125	0.04125	0.046875	0.045	0.053125
-6.95	0.0466667	0.0327778	0.02	0.045	0.0238889	0.0375	0.021875	0.024375	0.03125	0.028125	0.030625	0.018125	0.04625	0.00125	0.033125	0.039375	0.04875	0.04	0.045625
-6.85	0.0486111	0.0444444	0.02375	0.05875	0.0305556	0.035	0.01625	0.0275	0.020625	0.045625	0.03625	0.03125	0.055	0.0025	0.04375	0.041875	0.06625	0.04125	0.054375
-6.75	0.0411111	0.0377778	0.021875	0.04875	0.0266667	0.0183333	0.0175	0.024375	0.024375	0.03625	0.033125	0.01875	0.03125	0.001875	0.0325	0.033125	0.04625	0.0425	0.048125
-6.65	0.0452778	0.05	0.02375	0.06125	0.0275	0.0325	0.0175	0.029375	0.02375	0.025625	0.0375	0.023125	0.031875	0.000625	0.031875	0.03375	0.043125	0.043125	0.048125
-6.55	0.0486111	0.0461111	0.03	0.056875	0.0280556	0.0166667	0.02	0.02375	0.024375	0.0325	0.03875	0.02875	0.031875	0	0.03	0.039375	0.0475	0.041875	0.045
-6.45	0.0388889	0.0375	0.01625	0.04875	0.0238889	0.0191667	0.019375	0.018125	0.0175	0.03625	0.02375	0.025	0.03125	0.00125	0.026875	0.033125	0.048125	0.034375	0.043125
-6.35	0.0477778	0.0455556	0.031875	0.059375	0.0291667	0.0258333	0.0175	0.03125	0.025625	0.03375	0.031875	0.026875	0.03875	0	0.02875	0.03625	0.0475	0.038125	0.041875
-6.25	0.0383333	0.0377778	0.01875	0.028125	0.0202778	0.0225	0.0225	0.025625	0.029375	0.030625	0.031875	0.025	0.040625	0.000625	0.034375	0.03	0.031875	0.03875	0.051875
-6.15	0.0366667	0.0455556	0.02625	0.05125	0.0263889	0.0191667	0.016875	0.0225	0.026875	0.0375	0.025625	0.029375	0.036875	0	0.031875	0.03125	0.025625	0.035625	0.05
-6.05	0.0369444	0.035	0.018125	0.044375	0.0272222	0.0266667	0.024375	0.0225	0.023125	0.03125	0.031875	0.023125	0.035625	0	0.03	0.03125	0.03625	0.03875	0.046875
-5.95	0.0380556	0.0402778	0.02625	0.036875	0.0291667	0.0233333	0.015	0.0225	0.024375	0.021875	0.020625	0.01625	0.035	0.00125	0.031875	0.03375	0.0375	0.044375	0.03375
-5.85	0.0325	0.0369444	0.0225	0.043125	0.0291667	0.0233333	0.020625	0.02875	0.025625	0.03625	0.023125	0.016875	0.035625	0	0.03	0.036875	0.03125	0.023125	0.04625
-5.75	0.0338889	0.0336111	0.023125	0.043125	0.0283333	0.0216667	0.02125	0.024375	0.021875	0.029375	0.019375	0.025	0.034375	0	0.029375	0.02375	0.02625	0.028125	0.046875
-5.65	0.0355556	0.0322222	0.0275	0.0425	0.0302778	0.0225	0.015625	0.030625	0.0325	0.0375	0.025	0.0275	0.043125	0	0.021875	0.02625	0.030625	0.03125	0.0475
-5.55	0.0272222	0.0338889	0.02	0.04	0.03	0.0275	0.029375	0.0325	0.026875	0.024375	0.023125	0.028125	0.03375	0	0.024375	0.02	0.033125	0.035625	0.039375
-5.45	0.0283333	0.03	0.01375	0.03375	0.0263889	0.02	0.02	0.021875	0.03	0.0225	0.01875	0.015	0.04125	0	0.0275	0.02875	0.025625	0.029375	0.043125
-5.35	0.0302778	0.0338889	0.023125	0.03875	0.0313889	0.03	0.02125	0.025625	0.031875	0.025	0.024375	0.023125	0.0375	0	0.025	0.020625	0.029375	0.038125	0.055
-5.25	0.0311111	0.0319444	0.025625	0.0275	0.0241667	0.0225	0.02125	0.020625	0.033125	0.0225	0.025625	0.021875	0.031875	0	0.0225	0.0225	0.026875	0.025625	0.046875
-5.15	0.0266667	0.0319444	0.023125	0.038125	0.0255556	0.0225	0.020625	0.024375	0.03375	0.02625	0.0175	0.021875	0.04375	0	0.02125	0.019375	0.030625	0.03375	0.043125
-5.05	0.0261111	0.0383333	0.02375	0.036875	0.0277778	0.0316667	0.02125	0.01875	0.0325	0.024375	0.028125	0.026875	0.04125	0	0.02125	0.020625	0.024375	0.0275	0.04
-4.95	0.0258333	0.0280556	0.0175	0.025625	0.0238889	0.0225	0.019375	0.02	0.034375	0.023125	0.02875	0.0225	0.045625	0	0.02625	0.01625	0.026875	0.025	0.03375
-4.85	0.0297222	0.0286111	0.018125	0.02	0.0297222	0.0216667	0.013125	0.0275	0.046875	0.02375	0.035	0.023125	0.04125	0	0.02375	0.02	0.0275	0.02	0.03875
-4.75	0.0272222	0.0275	0.028125	0.029375	0.0305556	0.0208333	0.01875	0.020625	0.0275	0.024375	0.025	0.024375	0.036875	0	0.0225	0.01625	0.024375	0.02375	0.030625
-4.65	0.0238889	0.0241667	0.0225	0.035625	0.03	0.0216667	0.03125	0.018125	0.038125	0.02125	0.03	0.025625	0.041875	0	0.01875	0.015	0.025625	0.02625	0.03625
-4.55	0.0288889	0.0308333	0.023125	0.026875	0.03	0.0258333	0.021875	0.0225	0.0375	0.025	0.025625	0.023125	0.038125	0	0.025	0.021875	0.023125	0.024375	0.039375
-4.45	0.0244444	0.0313889	0.01625	0.02125	0.03	0.02	0.020625	0.018125	0.046875	0.02	0.018125	0.0275	0.045	0	0.02625	0.01125	0.025	0.019375	0.029375
-4.35	0.0277778	0.0275	0.02375	0.028125	0.0322222	0.025	0.021875	0.026875	0.04	0.021875	0.023125	0.0275	0.04625	0	0.029375	0.01375	0.023125	0.0175	0.04
-4.25	0.0222222	0.0272222	0.015	0.021875	0.0247222	0.0241667	0.018125	0.021875	0.0325	0.02875	0.025	0.02	0.040625	0	0.026875	0.014375	0.0225	0.02375	0.025
-4.15	0.0219444	0.0286111	0.02375	0.026875	0.0355556	0.0216667	0.0275	0.0275	0.04625	0.01625	0.02875	0.03125	0.04	0	0.025	0.016875	0.023125	0.024375	0.039375
-4.05	0.0236111	0.0311111	0.020625	0.019375	0.0338889	0.0233333	0.023125	0.030625	0.03375	0.021875	0.025625	0.026875	0.03625	0	0.02625	0.011875	0.01875	0.0225	0.038125
-3.95	0.0213889	0.0227778	0.015	0.019375	0.0297222	0.0191667	0.015	0.02125	0.034375	0.015625	0.020625	0.021875	0.043125	0	0.0325	0.011875	0.015625	0.019375	0.034375
-3.85	0.0280556	0.0222222	0.01875	0.019375	0.0316667	0.0216667	0.025625	0.02375	0.03375	0.026875	0.03875	0.025	0.044375	0	0.0275	0.015	0.0225	0.02	0.041875
-3.75	0.0219444	0.0272222	0.019375	0.033125	0.0277778	0.0191667	0.0175	0.034375	0.034375	0.019375	0.0275	0.0225	0.044375	0	0.026875	0.013125	0.02	0.01875	0.044375
-3.65	0.0277778	0.0291667	0.0225	0.02625	0.0363889	0.0191667	0.023125	0.02625	0.03375	0.016875	0.0275	0.0375	0.055625	0	0.0325	0.015	0.02125	0.02625	0.038125
-3.55	0.0258333	0.0247222	0.0225	0.030625	0.0305556	0.0233333	0.028125	0.021875	0.029375	0.0125	0.03375	0.023125	0.0475	0	0.025	0.0175	0.01875	0.021875	0.0375
-3.45	0.0261111	0.0305556	0.028125	0.023125	0.0311111	0.0158333	0.016875	0.02625	0.04	0.021875	0.033125	0.03125	0.0425	0	0.031875	0.01625	0.015	0.0275	0.03375
-3.35	0.0269444	0.0341667	0.025625	0.0275	0.0377778	0.0241667	0.02	0.025	0.036875	0.0175	0.031875	0.021875	0.061875	0	0.031875	0.01625	0.016875	0.024375	0.045625
-3.25	0.0219444	0.0269444	0.030625	0.025625	0.0355556	0.0283333	0.02625	0.03375	0.035	0.015	0.034375	0.0175	0.043125	0	0.023125	0.013125	0.018125	0.024375	0.043125
-3.15	0.0313889	0.0280556	0.029375	0.0175	0.0325	0.0233333	0.025625	0.031875	0.028125	0.025625	0.02875	0.034375	0.04875	0	0.02375	0.010625	0.01375	0.024375	0.04375
-3.05	0.025	0.0272222	0.03	0.0375	0.0375	0.0175	0.02625	0.040625	0.03125	0.015	0.021875	0.023125	0.06125	0	0.0325	0.008125	0.018125	0.03625	0.039375
-2.95	0.0202778	0.0236111	0.02875	0.021875	0.0369444	0.0258333	0.020625	0.03875	0.035	0.020625	0.021875	0.019375	0.05375	0	0.02625	0.00875	0.019375	0.023125	0.03375
-2.85	0.0233333	0.0305556	0.029375	0.021875	0.0363889	0.0225	0.016875	0.033125	0.03875	0.009375	0.033125	0.0225	0.065625	0	0.03	0.008125	0.01875	0.021875	0.02875
-2.75	0.0288889	0.0269444	0.029375	0.030625	0.0408333	0.0283333	0.024375	0.035	0.019375	0.015625	0.02375	0.0225	0.0525	0	0.02	0.011875	0.015625	0.023125	0.029375
-2.65	0.0236111	0.0277778	0.035625	0.029375	0.0402778	0.0183333	0.025	0.030625	0.025625	0.016875	0.026875	0.016875	0.051875	0	0.026875	0.01375	0.023125	0.020625	0.028125
-2.55	0.0261111	0.0277778	0.03625	0.02375	0.04	0.03	0.02625	0.0375	0.03375	0.014375	0.0225	0.01875	0.04875	0	0.029375	0.0175	0.023125	0.0275	0.029375
-2.45	0.0236111	0.0238889	0.029375	0.02625	0.0386111	0.015	0.019375	0.046875	0.025625	0.00875	0.025	0.0225	0.0525	0	0.020625	0.013125	0.021875	0.0225	0.040625
-2.35	0.0244444	0.0241667	0.026875	0.03375	0.0402778	0.0308333	0.035	0.04375	0.036875	0.014375	0.024375	0.016875	0.06	0	0.028125	0.008125	0.020625	0.02	0.03625
-2.25	0.0216667	0.0238889	0.025	0.021875	0.0355556	0.02	0.021875	0.045	0.030625	0.008125	0.023125	0.0225	0.046875	0	0.019375	0.01375	0.02125	0.02375	0.031875
-2.15	0.0252778	0.0230556	0.033125	0.03375	0.0391667	0.0166667	0.02875	0.03125	0.03625	0.01125	0.015625	0.016875	0.0575	0	0.028125	0.016875	0.03	0.02	0.031875
-2.05	0.0238889	0.0188889	0.02625	0.024375	0.0322222	0.0225	0.031875	0.04	0.035625	0.01125	0.014375	0.02	0.049375	0	0.02625	0.016875	0.02125	0.02625	0.036875
-1.95	0.0141667	0.0180556	0.030625	0.0175	0.0327778	0.00916667	0.02375	0.054375	0.036875	0.01	0.0125	0.01	0.044375	0	0.019375	0.01375	0.02375	0.025625	0.02875
-1.85	0.0177778	0.0147222	0.02375	0.02125	0.0344444	0.0133333	0.033125	0.0375	0.029375	0.010625	0.01	0.006875	0.05125	0	0.019375	0.00875	0.01875	0.019375	0.039375
-1.75	0.0186111	0.0130556	0.021875	0.025	0.0286111	0.0141667	0.024375	0.03875	0.03875	0.00625	0.006875	0.011875	0.038125	0	0.016875	0.014375	0.01875	0.02	0.02375
-1.65	0.0169444	0.0116667	0.025	0.02	0.0272222	0.02	0.034375	0.03875	0.03125	0.006875	0.005	0.01375	0.04125	0	0.015625	0.01125	0.020625	0.01625	0.02375
-1.55	0.0213889	0.00916667	0.024375	0.0275	0.03	0.0133333	0.035	0.04	0.03375	0.009375	0.010625	0.00875	0.03875	0	0.02375	0.00875	0.0175	0.01375	0.02625
-1.45	0.0158333	0.0105556	0.02125	0.015625	0.0247222	0.015	0.03125	0.031875	0.025	0.01	0.005	0.0075	0.028125	0	0.018125	0.009375	0.019375	0.015	0.02
-1.35	0.0130556	0.0108333	0.02125	0.016875	0.0277778	0.0108333	0.0325	0.034375	0.033125	0.00875	0.00875	0.008125	0.03125	0	0.02125	0.006875	0.016875	0.014375	0.028125
-1.25	0.0172222	0.0105556	0.020625	0.015	0.0263889	0.0141667	0.01875	0.03625	0.023125	0.00625	0.005625	0.0075	0.0275	0	0.025625	0.009375	0.01375	0.01	0.023125
-1.15	0.0119444	0.0113889	0.01625	0.0125	0.0205556	0.0208333	0.024375	0.035625	0.028125	0.0075	0.006875	0.00875	0.0325	0	0.03	0.009375	0.013125	0.019375	0.016875
-1.05	0.0141667	0.00861111	0.019375	0.010625	0.0272222	0.0141667	0.02625	0.028125	0.029375	0.014375	0.000625	0.0025	0.028125	0	0.013125	0.00875	0.0075	0.013125	0.0175
-0.95	0.015	0.0108333	0.015625	0.005625	0.0225	0.01	0.018125	0.025	0.024375	0.009375	0.00375	0.005625	0.02875	0	0.024375	0.0075	0.00875	0.013125	0.01375
-0.85	0.00916667	0.00972222	0.016875	0.008125	0.0219444	0.0141667	0.02	0.03375	0.036875	0.008125	0.003125	0.009375	0.025625	0	0.024375	0.010625	0.01	0.008125	0.014375
-0.75	0.0125	0.00638889	0.009375	0.00625	0.0169444	0.0075	0.02	0.020625	0.028125	0.005625	0.0025	0.009375	0.019375	0	0.03125	0.011875	0.009375	0.00875	0.0125
-0.65	0.0122222	0.00805556	0.01375	0.004375	0.0172222	0.0125	0.019375	0.018125	0.0225	0.013125	0.001875	0.00875	0.0175	0	0.02	0.01	0.01	0.011875	0.01
-0.55	0.00805556	0.00694444	0.01375	0.005625	0.0186111	0.00916667	0.023125	0.0225	0.02625	0.01	0.00375	0.00625	0.0225	0	0.0225	0.0075	0.006875	0.01125	0.010625
-0.45	0.0105556	0.00611111	0.005	0.00375	0.0152778	0.005	0.01375	0.019375	0.01875	0.005	0.0025	0.0075	0.013125	0	0.021875	0.006875	0.004375	0.00875	0.00875
-0.35	0.00666667	0.00333333	0.009375	0.00375	0.0172222	0.0125	0.011875	0.02	0.01875	0.0075	0.0025	0.011875	0.01375	0	0.020625	0.0025	0.005625	0.008125	0.005625
-0.25	0.00805556	0.00305556	0.01125	0.004375	0.0125	0.00333333	0.00375	0.01625	0.02	0.00625	0.003125	0.00625	0.016875	0	0.018125	0.005	0.008125	0.00625	0.008125
-0.15	0.00638889	0.00555556	0.010625	0.001875	0.0141667	0.0075	0.006875	0.0175	0.01875	0.008125	0.004375	0.01	0.02125	0	0.01875	0.004375	0.005625	0.0125	0.008125
-0.05	0.00833333	0.00388889	0.005625	0.00375	0.0169444	0.00916667	0.011875	0.020625	0.015	0.00625	0.000625	0.008125	0.015625	0	0.01875	0.0075	0.006875	0.006875	0.005625
0.05	0.0075	0.00388889	0.0125	0.00375	0.0111111	0.00916667	0.005	0.01375	0.014375	0.003125	0.00125	0.006875	0.011875	0	0.02125	0.00375	0.00375	0.005625	0.005625
0.15	0.00916667	0.00138889	0.00875	0.00375	0.0133333	0.00833333	0.00625	0.010625	0.01375	0.008125	0.00125	0.008125	0.0225	0	0.021875	0.00375	0.004375	0.01	0.00625
0.25	0.00666667	0.00138889	0.004375	0.0025	0.0122222	0.005	0.005625	0.0125	0.018125	0.001875	0	0.009375	0.015	0	0.01625	0.005625	0.00375	0.00625	0.00625
0.35	0.00861111	0.00194444	0.005625	0.003125	0.0105556	0.00916667	0.00625	0.01	0.008125	0.008125	0.000625	0.005	0.01375	0	0.013125	0.005	0.005	0.008125	0.005
0.45	0.0075	0.000555556	0.005625	0.0025	0.0119444	0.00916667	0.00375	0.01125	0.01625	0.004375	0.001875	0.006875	0.02125	0	0.03125	0.0025	0.003125	0.005625	0.004375
0.55	0.00777778	0.00138889	0.0075	0.0025	0.00972222	0.00583333	0.003125	0.009375	0.0075	0.005	0	0.01125	0.0175	0	0.0175	0.001875	0.003125	0.00625	0.00125
0.65	0.00777778	0.00138889	0.008125	0.003125	0.00944444	0.00666667	0.00375	0.011875	0.008125	0.0025	0.000625	0.0125	0.019375	0	0.023125	0.0025	0.005625	0.005	0.003125
0.75	0.00694444	0.000555556	0.005	0.005	0.0111111	0.00916667	0.0025	0.00875	0.005625	0.005625	0	0.006875	0.018125	0	0.014375	0.001875	0.0025	0.00875	0.003125
0.85	0.00944444	0.000555556	0.004375	0.0025	0.0111111	0.00333333	0.00125	0.00375	0.01125	0.001875	0.00125	0.005	0.015	0	0.025	0.0025	0.001875	0.004375	0.003125
0.95	0.00861111	0.000277778	0.0025	0.0025	0.00833333	0.0075	0.005	0.01125	0.005	0.008125	0	0.003125	0.021875	0	0.028125	0.001875	0.003125	0.0025	0.0025
1.05	0.00583333	0.000833333	0.00375	0.00125	0.00694444	0.00833333	0.001875	0.0075	0.011875	0.0075	0	0.004375	0.013125	0	0.0325	0.00125	0.00125	0.005	0.003125
1.15	0.00833333	0.000833333	0.005	0.005	0.00916667	0.005	0.003125	0.008125	0.01125	0.008125	0.000625	0.00375	0.02125	0	0.024375	0.001875	0.00125	0.005	0.003125
1.25	0.00833333	0.000555556	0.005625	0.00375	0.00833333	0.00166667	0.00125	0.010625	0.003125	0.006875	0	0.004375	0.0175	0	0.03	0	0.001875	0.00625	0.00125
1.35	0.01	0.000277778	0.00625	0.005	0.00805556	0.00833333	0.0025	0.006875	0.008125	0.008125	0	0.003125	0.018125	0	0.03	0	0.001875	0.0025	0.000625
1.45	0.00861111	0.000277778	0.0075	0.003125	0.00916667	0.00666667	0.00125	0.010625	0.006875	0.009375	0.000625	0.000625	0.021875	0	0.035	0	0.003125	0.00125	0.003125
1.55	0.00611111	0.000277778	0.005625	0.001875	0.00694444	0.00333333	0.000625	0.005	0.00625	0.005	0	0.001875	0.01875	0	0.0275	0	0.00125	0.009375	0.005
1.65	0.01	0.00111111	0.005	0.001875	0.005	0.00333333	0.0025	0.005625	0.008125	0.010625	0	0.00125	0.023125	0	0.033125	0	0.001875	0.005	0.0025
1.75	0.00833333	0	0.003125	0.001875	0.00666667	0.00583333	0.0025	0.008125	0.009375	0.01	0	0.00375	0.019375	0	0.02625	0.00125	0.00125	0.0025	0.00375
1.85	0.00888889	0.000277778	0.00375	0.004375	0.00722222	0.00666667	0.005	0.0075	0.008125	0.01125	0	0.003125	0.0225	0	0.026875	0.000625	0.001875	0.005	0.004375
1.95	0.00888889	0	0.006875	0.00125	0.00777778	0.00583333	0.00375	0.00625	0.01125	0.0125	0	0.00125	0.0125	0	0.025	0	0	0.001875	0.00125
2.05	0.00666667	0.000555556	0.005	0.001875	0.00777778	0.00666667	0.008125	0.008125	0.005	0.01125	0	0	0.0175	0	0.025	0	0	0.003125	0.005
2.15	0.005	0.000555556	0.00375	0.001875	0.00833333	0.0025	0.005	0.006875	0.0075	0.01125	0	0.00375	0.026875	0	0.025625	0	0.000625	0.00375	0.004375
2.25	0.00611111	0.000277778	0.005	0.00125	0.00694444	0.0025	0.0025	0.005	0.00875	0.01375	0	0.000625	0.019375	0	0.0275	0	0.000625	0.00625	0.003125
2.35	0.00638889	0.00138889	0.004375	0.0025	0.0102778	0.00333333	0.003125	0.0125	0.009375	0.008125	0	0.001875	0.02	0	0.0275	0.00125	0	0.005	0.0025
2.45	0.00638889	0.000277778	0.001875	0.000625	0.00694444	0.005	0.005	0.006875	0.0125	0.013125	0	0.003125	0.020625	0	0.033125	0.000625	0.00125	0.00375	0.003125
2.55	0.00555556	0.000555556	0.003125	0	0.00777778	0.005	0.00375	0.008125	0.014375	0.010625	0	0.00125	0.019375	0	0.024375	0	0	0.005625	0.003125
2.65	0.00416667	0	0.003125	0.000625	0.00472222	0.00916667	0.005	0.00625	0.02	0.015	0	0.0025	0.01875	0	0.020625	0	0	0.00375	0.00375
2.75	0.00277778	0.000555556	0.00375	0	0.0113889	0.005	0.00625	0.008125	0.01375	0.0075	0	0.0025	0.019375	0	0.016875	0	0.000625	0.003125	0.003125
2.85	0.00305556	0	0.006875	0.00125	0.00805556	0.00416667	0.004375	0.005625	0.01	0.01125	0	0.00125	0.020625	0	0.025625	0	0	0.00375	0.00375
2.95	0.00555556	0.000277778	0.0075	0.000625	0.00694444	0.00583333	0.00875	0.006875	0.011875	0.01375	0	0.00375	0.02	0	0.02125	0	0	0.003125	0.0025
3.05	0.00555556	0.00166667	0.004375	0.003125	0.00916667	0.0025	0.0025	0.009375	0.01125	0.01125	0	0.000625	0.0175	0	0.019375	0	0	0.003125	0.00125
3.15	0.00305556	0.00111111	0.00375	0.001875	0.00916667	0.01	0.00125	0.0075	0.014375	0.0075	0	0.006875	0.021875	0	0.02625	0	0	0.00625	0.0025
3.25	0.00694444	0.000555556	0.00375	0	0.00888889	0.00916667	0.003125	0.00625	0.014375	0.009375	0	0.00125	0.013125	0	0.020625	0	0	0.005625	0.00125
3.35	0.00777778	0.000833333	0.00625	0.0025	0.00666667	0.0108333	0.003125	0.01	0.01875	0.0075	0	0.0025	0.010625	0	0.02125	0	0	0.00625	0.001875
3.45	0.00555556	0.000833333	0.005625	0.001875	0.0102778	0.00666667	0.005625	0.013125	0.015	0.01	0	0.000625	0.015	0	0.025	0	0	0.0075	0.000625
3.55	0.00722222	0.00166667	0.00625	0.00125	0.0136111	0.0075	0.00375	0.011875	0.02	0.01	0	0.00375	0.019375	0	0.01375	0	0	0.00875	0.00125
3.65	0.005	0.00138889	0.008125	0.001875	0.00888889	0.00666667	0.005	0.014375	0.01625	0.011875	0	0.004375	0.015625	0	0.026875	0	0	0.010625	0.001875
3.75	0.00833333	0.0025	0.006875	0.001875	0.0119444	0.00833333	0.00375	0.0175	0.01625	0.011875	0	0.003125	0.011875	0	0.025	0	0	0.0075	0.005625
3.85	0.00694444	0.000277778	0.00875	0.005	0.0116667	0.01	0.005625	0.013125	0.019375	0.00875	0	0.001875	0.010625	0	0.024375	0	0	0.01	0.003125
3.95	0.00805556	0.000555556	0.008125	0.004375	0.0111111	0.0141667	0.006875	0.014375	0.02125	0.011875	0	0.00375	0.02	0	0.02875	0	0	0.015	0.004375
4.05	0.00722222	0.000555556	0.009375	0.00375	0.0133333	0.02	0.00625	0.019375	0.0175	0.00875	0	0	0.01375	0	0.02875	0	0	0.01	0.005
4.15	0.00777778	0.00138889	0.00875	0.005625	0.0175	0.015	0.005625	0.01375	0.021875	0.01125	0	0.00125	0.01625	0	0.030625	0	0	0.01875	0.0025
4.25	0.0102778	0.00194444	0.01125	0.00375	0.0127778	0.0116667	0.00875	0.015	0.0225	0.0125	0	0.00125	0.018125	0	0.033125	0	0	0.01875	0.004375
4.35	0.00722222	0.00166667	0.009375	0.009375	0.0219444	0.015	0.0075	0.025	0.021875	0.01375	0	0.000625	0.0275	0	0.029375	0	0.001875	0.019375	0.005625
4.45	0.00944444	0.00138889	0.010625	0.006875	0.0205556	0.0225	0.014375	0.018125	0.029375	0.018125	0	0.00125	0.018125	0	0.02875	0	0.003125	0.015625	0.008125
4.55	0.00611111	0.0025	0.011875	0.01	0.0191667	0.0266667	0.005625	0.028125	0.020625	0.015	0	0.0025	0.0175	0	0.0325	0	0.00125	0.01625	0.006875
4.65	0.00888889	0.00111111	0.014375	0.008125	0.0194444	0.0241667	0.01	0.03	0.02125	0.025625	0	0.00375	0.02625	0	0.03375	0	0.00375	0.024375	0.006875
4.75	0.00777778	0.00388889	0.021875	0.0125	0.0261111	0.0183333	0.011875	0.030625	0.030625	0.0275	0	0.00625	0.023125	0	0.040625	0	0.005625	0.02375	0.005625
4.85	0.00777778	0.00416667	0.01875	0.014375	0.0236111	0.0375	0.02375	0.02875	0.033125	0.0225	0	0.005	0.043125	0	0.029375	0	0.00375	0.035625	0.009375
4.95	0.01	0.00444444	0.02	0.01625	0.025	0.0308333	0.01125	0.034375	0.035	0.031875	0	0.006875	0.043125	0	0.03625	0	0.00625	0.035	0.006875
5.05	0.00805556	0.00555556	0.023125	0.015	0.0266667	0.0358333	0.01375	0.03875	0.025	0.0275	0	0.0075	0.038125	0	0.028125	0	0.004375	0.035	0.00625
5.15	0.0102778	0.00666667	0.029375	0.02125	0.0261111	0.0366667	0.024375	0.040625	0.030625	0.030625	0	0.016875	0.051875	0	0.0425	0	0.008125	0.0375	0.01125
5.25	0.01	0.01	0.030625	0.0175	0.0327778	0.0283333	0.023125	0.034375	0.034375	0.034375	0	0.021875	0.053125	0	0.034375	0	0.011875	0.03125	0.010625
5.35	0.00888889	0.0108333	0.031875	0.025625	0.0386111	0.0433333	0.025625	0.049375	0.040625	0.0375	0	0.031875	0.073125	0	0.036875	0	0.0125	0.0375	0.014375
5.45	0.00916667	0.0155556	0.04125	0.0325	0.0394444	0.0541667	0.0275	0.043125	0.038125	0.046875	0	0.03125	0.071875	0	0.033125	0	0.020625	0.051875	0.014375
5.55	0.0105556	0.015	0.041875	0.034375	0.0377778	0.04	0.03	0.0525	0.039375	0.048125	0	0.043125	0.074375	0	0.039375	0	0.0175	0.046875	0.018125
5.65	0.0136111	0.0175	0.053125	0.051875	0.0363889	0.0383333	0.030625	0.0475	0.05125	0.050625	0	0.07375	0.069375	0	0.036875	0	0.0325	0.05125	0.0225
5.75	0.0108333	0.0288889	0.065625	0.04875	0.0425	0.0791667	0.034375	0.05	0.04125	0.07375	0	0.0725	0.08125	0	0.043125	0	0.034375	0.0525	0.0225
5.85	0.015	0.0288889	0.0525	0.059375	0.0594444	0.0716667	0.045625	0.07	0.03875	0.0575	0	0.098125	0.07875	0	0.04375	0.000625	0.043125	0.066875	0.029375
5.95	0.0127778	0.035	0.09	0.06	0.0641667	0.0716667	0.0525	0.0725	0.045	0.063125	0	0.09375	0.080625	0	0.0425	0.000625	0.049375	0.076875	0.034375
6.05	0.0130556	0.0333333	0.073125	0.069375	0.0777778	0.05	0.0575	0.08375	0.041875	0.06875	0	0.1375	0.07	0	0.038125	0	0.06	0.079375	0.025625
6.15	0.0169444	0.0366667	0.10625	0.08375	0.0805556	0.0775	0.0575	0.084375	0.061875	0.079375	0	0.13	0.076875	0	0.035	0	0.09375	0.106875	0.041875
6.25	0.0186111	0.0288889	0.088125	0.08	0.0872222	0.0575	0.07875	0.083125	0.0475	0.08375	0	0.12625	0.070625	0	0.028125	0.000625	0.09	0.09375	0.05375
6.35	0.0197222	0.0388889	0.095625	0.083125	0.1	0.08	0.0875	0.09375	0.049375	0.08375	0	0.145625	0.0925	0	0.039375	0.000625	0.1325	0.103125	0.055
6.45	0.0188889	0.0358333	0.115625	0.075	0.106111	0.0958333	0.1075	0.1025	0.04875	0.093125	0	0.154375	0.083125	0	0.036875	0	0.149375	0.111875	0.0525
6.55	0.015	0.0272222	0.10125	0.061875	0.114722	0.0858333	0.099375	0.085	0.041875	0.10625	0	0.14375	0.075625	0	0.03	0.00125	0.13625	0.105625	0.065625
6.65	0.0177778	0.025	0.099375	0.05625	0.124444	0.105833	0.1125	0.095625	0.046875	0.094375	0	0.16375	0.060625	0	0.0375	0.000625	0.163125	0.11125	0.06875
6.75	0.0155556	0.0172222	0.104375	0.058125	0.125	0.0783333	0.11	0.10625	0.041875	0.08625	0	0.12375	0.06625	0	0.03125	0.001875	0.165	0.090625	0.070625
6.85	0.0177778	0.0219444	0.086875	0.05375	0.123056	0.0916667	0.100625	0.08875	0.045625	0.10125	0	0.128125	0.07125	0	0.030625	0.000625	0.16625	0.090625	0.08875
6.95	0.0147222	0.0130556	0.085625	0.038125	0.122778	0.08	0.13	0.0875	0.060625	0.103125	0	0.114375	0.05	0	0.036875	0.001875	0.173125	0.086875	0.11
7.05	0.0191667	0.00972222	0.07125	0.02875	0.103056	0.085	0.110625	0.07625	0.0575	0.091875	0	0.088125	0.0475	0	0.03875	0.00125	0.146875	0.074375	0.08625
7.15	0.0188889	0.00527778	0.066875	0.03	0.1025	0.104167	0.109375	0.085625	0.056875	0.105625	0	0.085625	0.058125	0	0.043125	0.0025	0.135	0.078125	0.106875
7.25	0.0147222	0.00638889	0.05375	0.02625	0.0736111	0.0841667	0.0875	0.07	0.05875	0.065	0	0.05625	0.051875	0	0.03375	0.003125	0.130625	0.059375	0.10875
7.35	0.0205556	0.00361111	0.05625	0.024375	0.0838889	0.0683333	0.09375	0.060625	0.06	0.06375	0	0.055	0.036875	0	0.03125	0.004375	0.109375	0.05375	0.130625
7.45	0.0152778	0.00361111	0.03875	0.02125	0.0697222	0.0508333	0.096875	0.059375	0.0675	0.07125	0	0.05375	0.0375	0	0.041875	0.00625	0.076875	0.049375	0.135
7.55	0.0152778	0.00194444	0.045625	0.014375	0.0483333	0.0475	0.085625	0.043125	0.0675	0.043125	0	0.040625	0.0325	0	0.03625	0.005625	0.05375	0.035	0.0875
7.65	0.0169444	0.000555556	0.038125	0.008125	0.0547222	0.0333333	0.073125	0.046875	0.06875	0.035	0	0.036875	0.045	0	0.040625	0.006875	0.05125	0.035625	0.121875
7.75	0.0113889	0.000833333	0.028125	0.005625	0.0483333	0.0341667	0.055625	0.033125	0.0575	0.036875	0	0.024375	0.0275	0	0.028125	0.00875	0.045625	0.0375	0.0975
7.85	0.0169444	0.00222222	0.03125	0.01375	0.0416667	0.0266667	0.059375	0.039375	0.048125	0.0325	0	0.026875	0.025	0	0.035	0.01375	0.035	0.02875	0.08375
7.95	0.0125	0.00222222	0.025625	0.00875	0.0408333	0.0266667	0.053125	0.036875	0.04625	0.023125	0.000625	0.014375	0.034375	0	0.04125	0.0125	0.02625	0.02125	0.075625
8.05	0.0175	0.00277778	0.016875	0.0075	0.0308333	0.0225	0.033125	0.033125	0.04625	0.019375	0	0.0175	0.033125	0	0.03875	0.01625	0.0225	0.0225	0.060625
8.15	0.0155556	0.00194444	0.01875	0.01	0.0308333	0.0158333	0.0325	0.034375	0.04375	0.01375	0	0.009375	0.028125	0	0.03875	0.02	0.02	0.0225	0.055625
8.25	0.0166667	0.00194444	0.0175	0.010625	0.0277778	0.0266667	0.02625	0.02875	0.035625	0.01625	0	0.011875	0.015	0	0.03	0.014375	0.015625	0.01875	0.050625
8.35	0.0188889	0.00333333	0.015625	0.018125	0.0344444	0.0183333	0.026875	0.035	0.03375	0.015	0.000625	0.0075	0.025	0	0.033125	0.028125	0.011875	0.008125	0.043125
8.45	0.0186111	0.00444444	0.01625	0.02125	0.0333333	0.0141667	0.02375	0.03	0.031875	0.0125	0	0.00875	0.018125	0	0.030625	0.025	0.01	0.009375	0.04125
8.55	0.0161111	0.00638889	0.02125	0.013125	0.0291667	0.0108333	0.019375	0.03125	0.02375	0.01	0	0.004375	0.0275	0	0.02625	0.026875	0.004375	0.011875	0.03125
8.65	0.0166667	0.00861111	0.015625	0.015	0.035	0.02	0.020625	0.0325	0.035	0.00875	0	0.008125	0.025625	0	0.04375	0.03375	0.003125	0.014375	0.044375
8.75	0.0108333	0.00916667	0.016875	0.016875	0.0333333	0.0133333	0.016875	0.029375	0.04	0.011875	0.000625	0.006875	0.016875	0	0.040625	0.035625	0.005625	0.014375	0.031875
8.85	0.0147222	0.0119444	0.009375	0.020625	0.0319444	0.00916667	0.013125	0.036875	0.028125	0.0125	0.00125	0.00375	0.025625	0	0.04125	0.044375	0.00625	0.00875	0.029375
8.95	0.0180556	0.0161111	0.016875	0.021875	0.0333333	0.0158333	0.011875	0.033125	0.0275	0.005	0.000625	0.008125	0.026875	0	0.043125	0.04125	0.00375	0.01375	0.026875
9.05	0.0172222	0.0127778	0.011875	0.015625	0.0327778	0.0141667	0.006875	0.02875	0.025625	0.008125	0.000625	0.003125	0.030625	0	0.035625	0.03375	0.004375	0.013125	0.028125
9.15	0.0177778	0.0141667	0.015625	0.035625	0.0363889	0.00916667	0.01875	0.03625	0.025625	0.013125	0.000625	0.005625	0.033125	0	0.041875	0.040625	0.00375	0.01375	0.028125
9.25	0.015	0.0144444	0.0225	0.030625	0.0325	0.0108333	0.0075	0.029375	0.02625	0.01	0.001875	0.006875	0.030625	0.000625	0.034375	0.041875	0.00375	0.015625	0.02
9.35	0.0186111	0.0216667	0.013125	0.029375	0.0436111	0.0133333	0.0175	0.03125	0.024375	0.006875	0.00125	0.005	0.03125	0	0.033125	0.049375	0.001875	0.019375	0.02375
9.45	0.0205556	0.0225	0.02	0.023125	0.0416667	0.00916667	0.014375	0.035625	0.023125	0.016875	0.00125	0.005	0.041875	0	0.04	0.046875	0.006875	0.014375	0.02875
9.55	0.0155556	0.0172222	0.014375	0.031875	0.0352778	0.0141667	0.01375	0.03125	0.028125	0.013125	0.00125	0.00625	0.03125	0	0.04	0.04875	0.00625	0.016875	0.029375
9.65	0.0191667	0.0236111	0.016875	0.03625	0.0325	0.0158333	0.01625	0.0275	0.029375	0.014375	0.00375	0.004375	0.036875	0	0.04125	0.048125	0.0075	0.013125	0.02
9.75	0.0208333	0.0202778	0.0125	0.033125	0.0394444	0.0125	0.0175	0.04125	0.015	0.01375	0.00125	0.0025	0.03875	0	0.02375	0.044375	0.009375	0.015	0.025625
9.85	0.0208333	0.0238889	0.016875	0.02	0.0386111	0.0158333	0.025625	0.03625	0.03375	0.010625	0.003125	0.005625	0.038125	0.0025	0.03375	0.045625	0.008125	0.02	0.035
9.95	0.0258333	0.0219444	0.018125	0.029375	0.0336111	0.0133333	0.02125	0.0375	0.028125	0.01	0.001875	0.00625	0.045	0.000625	0.039375	0.035	0.005625	0.026875	0.026875
10.05	0.0188889	0.0191667	0.015	0.0375	0.0391667	0.015	0.03125	0.03375	0.030625	0.01625	0.003125	0.00375	0.031875	0.000625	0.03125	0.0475	0.011875	0.025625	0.0325
10.15	0.0216667	0.0244444	0.020625	0.02875	0.0366667	0.0183333	0.021875	0.03375	0.041875	0.0175	0.00625	0.0075	0.0375	0.001875	0.0525	0.0375	0.006875	0.0325	0.0375
10.25	0.0236111	0.0161111	0.018125	0.02875	0.0327778	0.0241667	0.0275	0.035625	0.031875	0.010625	0.0025	0.006875	0.038125	0.001875	0.044375	0.04625	0.00875	0.029375	0.02625
10.35	0.0255556	0.0216667	0.019375	0.025	0.035	0.015	0.031875	0.04625	0.025625	0.025625	0.00375	0.009375	0.038125	0.003125	0.038125	0.04375	0.01125	0.0275	0.03375
10.45	0.0297222	0.0175	0.018125	0.03625	0.0413889	0.0166667	0.019375	0.030625	0.034375	0.01625	0.005625	0.01	0.045	0.004375	0.0425	0.043125	0.01125	0.025	0.0375
10.55	0.0302778	0.0158333	0.020625	0.035625	0.0358333	0.0275	0.03	0.035	0.03125	0.028125	0.00375	0.01	0.043125	0.0025	0.035	0.043125	0.011875	0.028125	0.0325
10.65	0.0358333	0.0230556	0.015625	0.03375	0.04	0.0283333	0.023125	0.0425	0.03625	0.02125	0.00375	0.00375	0.03375	0.00375	0.041875	0.041875	0.011875	0.02875	0.033125
10.75	0.0338889	0.0172222	0.0225	0.030625	0.0352778	0.0358333	0.024375	0.0325	0.031875	0.020625	0.004375	0.006875	0.033125	0.003125	0.04375	0.043125	0.00875	0.02375	0.045625
10.85	0.0369444	0.0233333	0.023125	0.036875	0.0366667	0.035	0.034375	0.039375	0.033125	0.02375	0.005625	0.009375	0.0325	0.01	0.04875	0.046875	0.015625	0.035	0.038125
10.95	0.035	0.0255556	0.020625	0.045	0.0411111	0.0366667	0.03	0.039375	0.029375	0.016875	0.004375	0.011875	0.04	0.008125	0.040625	0.050625	0.010625	0.029375	0.04875
11.05	0.0344444	0.0205556	0.01875	0.036875	0.0380556	0.0391667	0.030625	0.03875	0.033125	0.03125	0.001875	0.015625	0.030625	0.01125	0.03875	0.039375	0.01375	0.04	0.03875
11.15	0.0408333	0.0275	0.025625	0.031875	0.0397222	0.0425	0.028125	0.051875	0.034375	0.03375	0.003125	0.01625	0.029375	0.016875	0.045	0.035625	0.02	0.036875	0.048125
11.25	0.0369444	0.0275	0.0275	0.038125	0.0422222	0.035	0.029375	0.041875	0.024375	0.0325	0.005	0.015	0.035625	0.015625	0.03625	0.040625	0.008125	0.02375	0.051875
11.35	0.0391667	0.0330556	0.036875	0.0525	0.0463889	0.0383333	0.026875	0.054375	0.03	0.031875	0.00625	0.020625	0.0425	0.014375	0.038125	0.04625	0.013125	0.0275	0.04625
11.45	0.0408333	0.0380556	0.03625	0.0575	0.0491667	0.0358333	0.031875	0.0475	0.035	0.030625	0.005	0.018125	0.0275	0.016875	0.03625	0.039375	0.025625	0.021875	0.049375
11.55	0.0436111	0.0361111	0.035625	0.045625	0.0480556	0.0408333	0.031875	0.055	0.03875	0.03875	0.005	0.01375	0.031875	0.016875	0.03625	0.04125	0.024375	0.038125	0.040625
11.65	0.0463889	0.0469444	0.035	0.05875	0.0555556	0.0433333	0.03375	0.065625	0.029375	0.03875	0.005	0.019375	0.03875	0.02125	0.0325	0.043125	0.025	0.039375	0.055
11.75	0.04	0.0372222	0.040625	0.05625	0.0533333	0.035	0.033125	0.045625	0.03	0.035	0.004375	0.026875	0.029375	0.02125	0.034375	0.0375	0.02625	0.03625	0.053125
11.85	0.0383333	0.0438889	0.05	0.069375	0.0588889	0.0408333	0.033125	0.049375	0.039375	0.04125	0.0075	0.024375	0.033125	0.0275	0.033125	0.039375	0.02375	0.045625	0.054375
11.95	0.0422222	0.0475	0.040625	0.07	0.0608333	0.05	0.02875	0.056875	0.0275	0.04	0.005625	0.023125	0.035625	0.025625	0.034375	0.035625	0.0325	0.051875	0.0375
12.05	0.0333333	0.0397222	0.03875	0.059375	0.055	0.0483333	0.02625	0.044375	0.033125	0.041875	0.00875	0.028125	0.038125	0.019375	0.028125	0.03	0.03875	0.05125	0.049375
12.15	0.0422222	0.0538889	0.061875	0.073125	0.0616667	0.0525	0.035625	0.05625	0.033125	0.045625	0.006875	0.03	0.038125	0.026875	0.034375	0.031875	0.04875	0.043125	0.050625
12.25	0.0372222	0.0527778	0.059375	0.071875	0.06	0.0608333	0.033125	0.05125	0.03	0.054375	0.0075	0.02125	0.035625	0.025	0.0325	0.028125	0.039375	0.049375	0.06
12.35	0.0386111	0.0541667	0.063125	0.081875	0.0669444	0.0625	0.04	0.06	0.03375	0.053125	0.008125	0.0325	0.033125	0.01625	0.044375	0.033125	0.054375	0.048125	0.05625
12.45	0.0469444	0.0466667	0.059375	0.0875	0.0591667	0.0625	0.031875	0.059375	0.036875	0.05375	0.008125	0.02875	0.038125	0.020625	0.035	0.03	0.056875	0.059375	0.05125
12.55	0.0416667	0.0480556	0.05	0.076875	0.0580556	0.055	0.03375	0.060625	0.036875	0.060625	0.009375	0.03125	0.029375	0.01625	0.0325	0.0325	0.048125	0.07125	0.04125
12.65	0.0416667	0.0505556	0.07	0.088125	0.0633333	0.0675	0.04	0.048125	0.040625	0.064375	0.01625	0.033125	0.04125	0.019375	0.038125	0.02625	0.04875	0.0575	0.053125
12.75	0.0408333	0.04	0.07	0.074375	0.0558333	0.0483333	0.03375	0.049375	0.034375	0.0525	0.011875	0.035625	0.02875	0.011875	0.034375	0.03625	0.0625	0.06625	0.060625
12.85	0.0436111	0.0516667	0.070625	0.074375	0.0569444	0.0558333	0.035625	0.071875	0.034375	0.05	0.01125	0.034375	0.02625	0.0125	0.028125	0.041875	0.059375	0.065625	0.051875
12.95	0.0483333	0.0466667	0.066875	0.0775	0.0608333	0.0758333	0.04	0.0575	0.035	0.050625	0.009375	0.03125	0.029375	0.01875	0.036875	0.03875	0.07125	0.0725	0.049375
13.05	0.0425	0.0455556	0.06375	0.064375	0.0569444	0.0825	0.034375	0.051875	0.03125	0.045625	0.014375	0.023125	0.02125	0.01125	0.033125	0.028125	0.066875	0.065625	0.051875
13.15	0.0455556	0.0475	0.0875	0.084375	0.0625	0.0783333	0.041875	0.05	0.02875	0.0525	0.01125	0.033125	0.02875	0.016875	0.031875	0.0225	0.073125	0.075625	0.0475
13.25	0.0425	0.0488889	0.0725	0.059375	0.0497222	0.07	0.036875	0.053125	0.035625	0.054375	0.01625	0.034375	0.0325	0.01125	0.0325	0.04	0.065625	0.05625	0.03625
13.35	0.0427778	0.0427778	0.085	0.07625	0.0536111	0.0816667	0.04625	0.05	0.028125	0.053125	0.015625	0.039375	0.03125	0.0175	0.038125	0.035625	0.065625	0.070625	0.038125
13.45	0.0436111	0.045	0.0775	0.06875	0.0563889	0.0666667	0.044375	0.05625	0.03875	0.069375	0.01625	0.03875	0.02375	0.009375	0.03125	0.03875	0.06625	0.068125	0.045625
13.55	0.0333333	0.0436111	0.088125	0.05	0.0455556	0.055	0.04625	0.046875	0.036875	0.0475	0.021875	0.040625	0.02875	0.02125	0.0375	0.035	0.07125	0.065	0.048125
13.65	0.0483333	0.0455556	0.09625	0.0675	0.0458333	0.07	0.040625	0.0475	0.03375	0.07	0.020625	0.03625	0.025625	0.023125	0.0275	0.0325	0.074375	0.07875	0.05125
13.75	0.0352778	0.0391667	0.075	0.058125	0.0444444	0.0666667	0.03625	0.046875	0.038125	0.055	0.02375	0.045	0.02875	0.019375	0.025	0.0275	0.060625	0.06625	0.040625
13.85	0.0455556	0.0505556	0.081875	0.0525	0.045	0.07	0.05875	0.043125	0.03875	0.059375	0.024375	0.04125	0.03375	0.015625	0.034375	0.04	0.065	0.06625	0.05375
13.95	0.0355556	0.0397222	0.085	0.046875	0.0427778	0.0658333	0.04875	0.061875	0.034375	0.073125	0.024375	0.04375	0.035625	0.0275	0.02125	0.039375	0.058125	0.0775	0.045
14.05	0.0397222	0.0386111	0.073125	0.0575	0.0375	0.0508333	0.043125	0.0375	0.03375	0.05875	0.035625	0.048125	0.03375	0.0275	0.031875	0.038125	0.051875	0.063125	0.03625
14.15	0.0316667	0.0388889	0.0775	0.04625	0.0333333	0.0741667	0.054375	0.05375	0.034375	0.064375	0.02625	0.056875	0.02875	0.02875	0.035	0.040625	0.064375	0.06	0.04
14.25	0.0297222	0.0363889	0.06625	0.038125	0.0327778	0.0591667	0.04625	0.0375	0.036875	0.04625	0.030625	0.050625	0.03125	0.04125	0.025	0.034375	0.06125	0.053125	0.0525
14.35	0.0363889	0.0377778	0.064375	0.040625	0.0327778	0.0558333	0.0575	0.03375	0.045625	0.06625	0.033125	0.053125	0.025625	0.04625	0.0275	0.0325	0.0525	0.063125	0.045
14.45	0.0394444	0.04	0.06375	0.028125	0.0327778	0.0666667	0.050625	0.038125	0.03875	0.055625	0.04125	0.065	0.02875	0.043125	0.03625	0.0375	0.0525	0.056875	0.043125
14.55	0.0411111	0.0330556	0.0525	0.03125	0.0283333	0.065	0.04375	0.0325	0.0375	0.06375	0.036875	0.055	0.02625	0.043125	0.028125	0.0375	0.043125	0.051875	0.04625
14.65	0.0430556	0.0336111	0.06125	0.028125	0.0288889	0.0741667	0.065	0.04125	0.036875	0.069375	0.033125	0.074375	0.02625	0.049375	0.026875	0.0425	0.06375	0.05	0.0425
14.75	0.0383333	0.0325	0.0575	0.036875	0.0216667	0.06	0.0525	0.020625	0.036875	0.05875	0.0375	0.0575	0.0225	0.064375	0.019375	0.035	0.039375	0.03875	0.02875
14.85	0.0372222	0.0338889	0.058125	0.024375	0.0227778	0.0433333	0.054375	0.0275	0.055	0.064375	0.04125	0.0675	0.026875	0.061875	0.025	0.0375	0.055	0.0425	0.04125
14.95	0.0372222	0.0347222	0.056875	0.026875	0.0255556	0.0591667	0.0475	0.025625	0.04875	0.055625	0.0425	0.086875	0.03125	0.06875	0.01875	0.048125	0.041875	0.035625	0.031875
15.05	0.0452778	0.0252778	0.051875	0.0225	0.02	0.0416667	0.055	0.03125	0.035	0.063125	0.03625	0.083125	0.025	0.0775	0.010625	0.038125	0.040625	0.03875	0.035625
15.15	0.0391667	0.0275	0.05375	0.0325	0.0172222	0.0475	0.051875	0.02375	0.043125	0.06875	0.05	0.085625	0.026875	0.07375	0.02	0.045625	0.048125	0.03	0.03
15.25	0.0391667	0.0269444	0.0425	0.029375	0.0158333	0.05	0.05375	0.023125	0.04375	0.04125	0.045	0.07	0.028125	0.086875	0.0175	0.03	0.033125	0.026875	0.0275
15.35	0.0411111	0.0275	0.0425	0.035	0.0188889	0.0483333	0.043125	0.01875	0.0475	0.055625	0.039375	0.08125	0.02625	0.101875	0.02125	0.0425	0.035625	0.03375	0.03
15.45	0.0438889	0.0269444	0.04375	0.029375	0.0125	0.04	0.04375	0.01625	0.0475	0.056875	0.050625	0.076875	0.02375	0.109375	0.01375	0.046875	0.024375	0.02875	0.025625
15.55	0.0444444	0.0238889	0.04125	0.018125	0.0141667	0.0533333	0.040625	0.02375	0.035	0.046875	0.059375	0.07375	0.025	0.1	0.01375	0.03375	0.026875	0.0225	0.026875
15.65	0.0383333	0.0269444	0.04125	0.025	0.0127778	0.0366667	0.04875	0.01125	0.03375	0.044375	0.064375	0.076875	0.021875	0.114375	0.015	0.034375	0.036875	0.02625	0.02625
15.75	0.0366667	0.0227778	0.029375	0.016875	0.0122222	0.0375	0.03875	0.015625	0.02875	0.038125	0.056875	0.06	0.02125	0.09875	0.008125	0.04	0.02625	0.033125	0.02375
15.85	0.0419444	0.0194444	0.03875	0.01875	0.0102778	0.0325	0.046875	0.0125	0.03625	0.048125	0.071875	0.05875	0.01875	0.113125	0.006875	0.0375	0.030625	0.03	0.023125
15.95	0.0422222	0.02	0.036875	0.016875	0.00916667	0.0333333	0.045625	0.015	0.030625	0.0425	0.0975	0.055625	0.019375	0.115625	0.005	0.03875	0.02	0.023125	0.0175
16.05	0.0405556	0.0197222	0.021875	0.015625	0.01	0.0283333	0.03625	0.014375	0.034375	0.03875	0.084375	0.041875	0.015625	0.106875	0.006875	0.035625	0.02375	0.0275	0.01875
16.15	0.0369444	0.0161111	0.021875	0.018125	0.00861111	0.0283333	0.045	0.00875	0.0325	0.038125	0.109375	0.039375	0.013125	0.116875	0.0025	0.036875	0.024375	0.026875	0.01875
16.25	0.0361111	0.0122222	0.025	0.0225	0.00805556	0.0258333	0.04125	0.00875	0.031875	0.033125	0.111875	0.034375	0.01625	0.113125	0.0075	0.030625	0.016875	0.01875	0.019375
16.35	0.0372222	0.0216667	0.02875	0.01125	0.01	0.03	0.045625	0.0075	0.034375	0.031875	0.143125	0.024375	0.015	0.12125	0.005	0.03375	0.01125	0.024375	0.0175
16.45	0.0405556	0.0163889	0.01875	0.01875	0.00722222	0.0225	0.0275	0.01	0.034375	0.02875	0.16	0.01625	0.005625	0.108125	0.006875	0.033125	0.020625	0.013125	0.014375
16.55	0.0355556	0.0175	0.02	0.01	0.00583333	0.02	0.028125	0.0075	0.023125	0.0275	0.14	0.014375	0.010625	0.088125	0.00625	0.030625	0.01	0.019375	0.010625
16.65	0.0372222	0.0169444	0.020625	0.01125	0.00638889	0.0166667	0.03	0.008125	0.0325	0.030625	0.17	0.0175	0.01	0.1	0.005	0.025625	0.011875	0.019375	0.016875
16.75	0.0419444	0.0111111	0.018125	0.009375	0.00527778	0.0133333	0.029375	0.004375	0.025	0.016875	0.15625	0.01125	0.0075	0.078125	0.0075	0.024375	0.0175	0.018125	0.013125
16.85	0.0336111	0.0111111	0.018125	0.010625	0.00555556	0.0183333	0.034375	0.00625	0.02	0.015625	0.143125	0.01125	0.005625	0.08375	0.00375	0.028125	0.015625	0.015625	0.00625
16.95	0.0336111	0.0125	0.015	0.013125	0.005	0.0216667	0.0275	0.00625	0.02	0.0175	0.153125	0.008125	0.004375	0.091875	0.004375	0.02625	0.014375	0.019375	0.009375
17.05	0.0305556	0.0155556	0.011875	0.008125	0.00305556	0.0183333	0.0275	0.001875	0.02	0.02	0.104375	0.008125	0.004375	0.080625	0.00375	0.03125	0.009375	0.014375	0.015
17.15	0.035	0.0075	0.00875	0.0175	0.00388889	0.0166667	0.02875	0.004375	0.019375	0.01125	0.134375	0.0075	0.0025	0.081875	0.00625	0.020625	0.0125	0.015	0.009375
17.25	0.0311111	0.00972222	0.010625	0.009375	0.00333333	0.015	0.020625	0.001875	0.011875	0.013125	0.09125	0.00625	0.005625	0.080625	0.006875	0.0225	0.01375	0.00625	0.0075
17.35	0.0394444	0.00888889	0.009375	0.01625	0.00333333	0.0158333	0.020625	0.003125	0.020625	0.018125	0.085625	0.005625	0.005	0.089375	0.003125	0.023125	0.013125	0.00875	0.010625
17.45	0.0330556	0.00722222	0.00875	0.00875	0.0025	0.00666667	0.0225	0.000625	0.016875	0.01	0.06625	0.005625	0.00125	0.073125	0.001875	0.0175	0.011875	0.008125	0.01
17.55	0.0302778	0.00888889	0.00625	0.008125	0.0025	0.00833333	0.01875	0.000625	0.014375	0.015	0.041875	0.005625	0.001875	0.0725	0.008125	0.010625	0.009375	0.008125	0.008125
17.65	0.0322222	0.00638889	0.00625	0.008125	0.00277778	0.01	0.02125	0.0025	0.01	0.009375	0.046875	0.005	0.000625	0.066875	0.008125	0.01375	0.00875	0.006875	0.008125
17.75	0.0266667	0.00694444	0.005	0.008125	0.00222222	0.00416667	0.01625	0.00125	0.010625	0.008125	0.034375	0.004375	0.000625	0.070625	0.00625	0.015	0.0075	0.003125	0.009375
17.85	0.0244444	0.00722222	0.004375	0.00375	0.00222222	0.00833333	0.019375	0.003125	0.0125	0.00625	0.029375	0.0025	0.000625	0.070625	0.005625	0.013125	0.00875	0.008125	0.005625
17.95	0.0316667	0.00611111	0.0025	0.005625	0.00222222	0.00666667	0.015625	0.000625	0.011875	0.0075	0.02375	0.00375	0.00125	0.068125	0.004375	0.013125	0.006875	0.005	0.00625
18.05	0.0316667	0.00694444	0.00375	0.009375	0.00194444	0.0025	0.011875	0.001875	0.0075	0.00625	0.021875	0.003125	0	0.059375	0.004375	0.006875	0.006875	0.00375	0.001875
18.15	0.0355556	0.0075	0.003125	0.006875	0.00194444	0.00166667	0.0125	0.00125	0.0075	0.001875	0.016875	0.003125	0.00125	0.068125	0.005	0.008125	0.003125	0.005625	0.0025
18.25	0.0252778	0.00638889	0.0025	0.00625	0.00222222	0.005	0.008125	0.00125	0.005625	0.00375	0.01125	0.00375	0	0.053125	0.004375	0.006875	0.00375	0.00375	0.0025
18.35	0.0336111	0.00555556	0.00125	0.005	0.00333333	0.0025	0.014375	0	0.01	0.006875	0.019375	0.00375	0.00125	0.05625	0.00625	0.01	0.00625	0.001875	0.003125
18.45	0.0272222	0.00527778	0.003125	0.005	0.00194444	0.00416667	0.008125	0.000625	0.0075	0.005	0.014375	0.001875	0	0.04875	0.005	0.00625	0.005	0.003125	0.00125
18.55	0.0230556	0.00416667	0.000625	0.0025	0.000555556	0.00416667	0.01	0.000625	0.006875	0.005625	0.01375	0.0025	0	0.05875	0.004375	0.006875	0.00625	0.00375	0.000625
18.65	0.0225	0.00388889	0.001875	0.00375	0.00166667	0.00166667	0.00625	0	0.00625	0.00625	0.01875	0.000625	0.000625	0.04125	0.006875	0.00375	0.006875	0.001875	0
18.75	0.0219444	0.00444444	0.001875	0.004375	0.00138889	0.000833333	0.0075	0	0.005	0.00125	0.01625	0.000625	0.000625	0.036875	0.0075	0.005	0.00375	0.00375	0.000625
18.85	0.0186111	0.00472222	0.001875	0.005	0.00194444	0.005	0.003125	0	0.008125	0.004375	0.016875	0.00125	0	0.04375	0.008125	0.003125	0.004375	0.001875	0.000625
18.95	0.0230556	0.00166667	0.001875	0.003125	0.00222222	0.00166667	0.003125	0	0.003125	0.004375	0.011875	0.00375	0	0.033125	0.00625	0.003125	0.004375	0.001875	0
19.05	0.0161111	0.00166667	0.00125	0.006875	0.00222222	0.00166667	0.00375	0.000625	0.0025	0.001875	0.015	0.001875	0	0.02875	0.00375	0.005	0.005625	0.00125	0
19.15	0.0155556	0.00305556	0.001875	0.005	0.00222222	0.00166667	0.00375	0	0.001875	0.0025	0.013125	0.000625	0	0.0275	0.006875	0.001875	0.00125	0.00125	0.000625
19.25	0.0172222	0.00305556	0.003125	0.005	0.00111111	0.00333333	0.01	0	0.00375	0.00125	0.009375	0.000625	0	0.034375	0.005625	0.001875	0	0.00125	0.000625
19.35	0.0208333	0.00277778	0.00125	0.006875	0.0025	0.000833333	0.000625	0.000625	0.001875	0.001875	0.01125	0.00125	0	0.020625	0.001875	0	0.000625	0.00125	0
19.45	0.0152778	0.00277778	0.000625	0.00375	0.000277778	0.000833333	0.005625	0.000625	0.000625	0.000625	0.011875	0.001875	0	0.016875	0.003125	0.0025	0.0025	0.00125	0.000625
19.55	0.0113889	0.00138889	0.003125	0.00375	0.000555556	0	0.003125	0.001875	0.00125	0	0.013125	0.00125	0	0.01875	0.000625	0.00125	0.003125	0.000625	0
19.65	0.01	0.00222222	0.0025	0.001875	0.000555556	0.000833333	0.00125	0	0	0.0025	0.01125	0.001875	0	0.019375	0.0025	0.005	0.000625	0.0025	0.000625
19.75	0.01	0.00111111	0.00125	0.003125	0	0.000833333	0.000625	0	0.000625	0	0.01	0.00125	0	0.015	0.001875	0.001875	0.001875	0.00125	0
19.85	0.0111111	0.00194444	0.000625	0.00125	0.000277778	0	0.00375	0	0.001875	0	0.01375	0	0	0.019375	0.00125	0.00125	0.000625	0	0
19.95	0.0111111	0.000555556	0	0.00125	0.000277778	0	0	0	0.000625	0.000625	0.006875	0.00125	0	0.025	0	0	0.005	0	0.000625
20.05	0.00611111	0	0.00125	0.0025	0.000277778	0	0.0025	0	0.00125	0	0.008125	0	0	0.01625	0.00125	0.00125	0.000625	0	0
20.15	0.00777778	0.000833333	0	0.001875	0.000833333	0.000833333	0.000625	0	0.000625	0.000625	0.0075	0.001875	0	0.016875	0.00125	0	0.00125	0.001875	0
20.25	0.00694444	0.000555556	0.00125	0.000625	0	0.00166667	0.00125	0	0.00125	0	0.009375	0.000625	0	0.01625	0.000625	0	0.00125	0	0
20.35	0.005	0.000555556	0.00125	0.00125	0	0	0	0	0	0.000625	0.01	0.000625	0	0.00875	0	0.000625	0.00125	0.000625	0
20.45	0.00333333	0.000277778	0.000625	0.000625	0.000277778	0.000833333	0	0	0.00125	0	0.00625	0.000625	0	0.015	0	0.00125	0	0	0
20.55	0.00416667	0.000277778	0.001875	0.000625	0.000555556	0.000833333	0.000625	0	0	0	0.003125	0.000625	0	0.009375	0.000625	0	0.000625	0.000625	0
20.65	0.00583333	0.000555556	0.00125	0.0025	0.000277778	0	0.000625	0	0.000625	0.000625	0.001875	0.000625	0	0.011875	0.00125	0.000625	0.000625	0.000625	0
20.75	0.00305556	0	0.00125	0.000625	0	0	0	0	0	0	0.0025	0.00125	0	0.008125	0	0	0.000625	0	0
20.85	0.00388889	0.000833333	0.000625	0	0	0	0	0	0	0.000625	0.004375	0.000625	0	0.010625	0	0.000625	0.000625	0.000625	0
20.95	0.0025	0	0	0.00125	0.000277778	0	0	0	0	0	0.001875	0.00125	0	0.009375	0	0	0.000625	0	0
21.05	0.00277778	0	0	0.000625	0.000277778	0	0	0	0	0.000625	0.004375	0	0	0.00625	0	0	0	0	0
Zero
Pore axis (A)	Probability density
-21.05	0	0	0	0	0	0	0	0
-20.95	0	0	0	0	0	0	0	0
-20.85	0	0	0	0	0	0	0	0
-20.75	0	0	0	0	0	0	0	0
-20.65	0	0	0	0	0	0	0	0
-20.55	0	0	0	0	0	0	0	0
-20.45	0	0	0	0	0	0	0	0
-20.35	0	0	0	0	0	0	0	0
-20.25	0	0	0	0	0	0	0	0
-20.15	0	0	0	0	0	0	0	0
-20.05	0	0	0	0	0	0	0	0
-19.95	0	0	0.000277778	0	0	0	0.000277778	0
-19.85	0	0	0	0	0	0	0	0
-19.75	0	0	0	0	0	0	0	0
-19.65	0	0	0.000277778	0	0	0	0	0
-19.55	0	0	0.000277778	0	0	0	0	0
-19.45	0	0.000131579	0	0	0	0	0	0
-19.35	0	0	0	0	0	0	0.000277778	0
-19.25	0.000131579	0	0.000277778	0	0	0	0	0
-19.15	0.000131579	0	0.000555556	0	0	0	0.000555556	0
-19.05	0	0	0.000277778	0	0	0	0.000277778	0.000277778
-18.95	0.000131579	0	0.000277778	0	0	0	0.000277778	0
-18.85	0.000131579	0	0.000277778	0	0	0	0.000555556	0.000277778
-18.75	0.000131579	0.000131579	0.000555556	0.000277778	0	0	0.000555556	0.000555556
-18.65	0.000131579	0	0.000833333	0	0	0	0.00166667	0.00194444
-18.55	0.000263158	0.000394737	0.00138889	0	0	0	0.000833333	0.00388889
-18.45	0.000131579	0.000394737	0.000555556	0.000555556	0	0.000277778	0.00194444	0.00444444
-18.35	0.000263158	0.000263158	0.00138889	0	0	0.000833333	0.00111111	0.00472222
-18.25	0.000789474	0.000526316	0.00111111	0.000277778	0	0.00111111	0.00111111	0.00666667
-18.15	0.000263158	0.000394737	0.00222222	0.000277778	0	0.000555556	0.00222222	0.00722222
-18.05	0.000263158	0.000526316	0.00305556	0	0	0.000833333	0.00194444	0.00555556
-17.95	0.000789474	0.000921053	0.0025	0.000833333	0.000833333	0.0025	0.00611111	0.00722222
-17.85	0.000394737	0.000526316	0.005	0.000555556	0	0.00138889	0.00277778	0.01
-17.75	0.00105263	0.000921053	0.00361111	0.00138889	0.000277778	0.00138889	0.00416667	0.0133333
-17.65	0.00105263	0.00144737	0.00527778	0.00333333	0	0.000833333	0.00555556	0.0125
-17.55	0.000921053	0.00157895	0.00416667	0.00194444	0.000555556	0.0025	0.00527778	0.0205556
-17.45	0.000789474	0.000789474	0.00666667	0.00444444	0.000833333	0.00222222	0.00472222	0.0147222
-17.35	0.00105263	0.00131579	0.00666667	0.00305556	0.000277778	0.00305556	0.00722222	0.0125
-17.25	0.00197368	0.000921053	0.00833333	0.00472222	0.000833333	0.0025	0.01	0.0122222
-17.15	0.00328947	0.00302632	0.00861111	0.00527778	0.00166667	0.00694444	0.0075	0.0102778
-17.05	0.00355263	0.00276316	0.00777778	0.00472222	0.00222222	0.00388889	0.0119444	0.0141667
-16.95	0.00289474	0.00381579	0.0116667	0.00805556	0.00222222	0.005	0.0158333	0.0138889
-16.85	0.00394737	0.00381579	0.0113889	0.00972222	0.000555556	0.00861111	0.0147222	0.0075
-16.75	0.00526316	0.00328947	0.0116667	0.0102778	0.00222222	0.0113889	0.0183333	0.0119444
-16.65	0.00368421	0.00289474	0.0113889	0.0130556	0.00222222	0.00944444	0.0202778	0.01
-16.55	0.00381579	0.00447368	0.01	0.0130556	0.00333333	0.0161111	0.02	0.00916667
-16.45	0.00565789	0.00592105	0.0108333	0.0122222	0.00416667	0.0155556	0.0191667	0.0116667
-16.35	0.00526316	0.00447368	0.0130556	0.0213889	0.00638889	0.015	0.0194444	0.00972222
-16.25	0.00763158	0.00552632	0.0138889	0.02	0.00611111	0.0161111	0.0211111	0.0116667
-16.15	0.0075	0.00644737	0.0175	0.0219444	0.00777778	0.0163889	0.0230556	0.0108333
-16.05	0.0075	0.00934211	0.0202778	0.0230556	0.0108333	0.0205556	0.0225	0.0116667
-15.95	0.00973684	0.00960526	0.0180556	0.0241667	0.0108333	0.0202778	0.0308333	0.0133333
-15.85	0.0101316	0.00934211	0.0208333	0.0286111	0.0216667	0.025	0.0272222	0.0177778
-15.75	0.0118421	0.0113158	0.0197222	0.0266667	0.0147222	0.0261111	0.0316667	0.0183333
-15.65	0.0123684	0.0109211	0.0261111	0.0247222	0.0191667	0.0244444	0.0311111	0.02
-15.55	0.0152632	0.0113158	0.0255556	0.0316667	0.0266667	0.0286111	0.0366667	0.0238889
-15.45	0.0147368	0.0148684	0.0219444	0.03	0.0213889	0.0313889	0.0305556	0.0205556
-15.35	0.0172368	0.0156579	0.0255556	0.025	0.0263889	0.0333333	0.0372222	0.0283333
-15.25	0.0193421	0.0161842	0.0255556	0.0272222	0.0272222	0.0338889	0.0363889	0.0338889
-15.15	0.0219737	0.0194737	0.0319444	0.0366667	0.0283333	0.0330556	0.0344444	0.0277778
-15.05	0.0251316	0.0190789	0.03	0.0383333	0.0277778	0.0361111	0.0413889	0.0327778
-14.95	0.0253947	0.0231579	0.0297222	0.035	0.0297222	0.0338889	0.0433333	0.0322222
-14.85	0.0269737	0.0196053	0.0291667	0.0288889	0.0261111	0.0366667	0.0433333	0.0280556
-14.75	0.0290789	0.0239474	0.0394444	0.0402778	0.0297222	0.0352778	0.0433333	0.0369444
-14.65	0.0286842	0.0230263	0.0383333	0.0363889	0.0327778	0.0344444	0.0375	0.0333333
-14.55	0.0335526	0.0263158	0.0375	0.0363889	0.0266667	0.035	0.0547222	0.0363889
-14.45	0.0325	0.0248684	0.0383333	0.0333333	0.0313889	0.0338889	0.0486111	0.0441667
-14.35	0.0368421	0.0298684	0.0397222	0.0486111	0.0372222	0.0405556	0.0508333	0.0427778
-14.25	0.0355263	0.0272368	0.0430556	0.0463889	0.0305556	0.0347222	0.0491667	0.0416667
-14.15	0.0368421	0.0302632	0.0438889	0.0466667	0.0338889	0.0388889	0.0563889	0.0461111
-14.05	0.0461842	0.0351316	0.0475	0.0525	0.0413889	0.0472222	0.0583333	0.0455556
-13.95	0.0386842	0.0331579	0.0411111	0.0430556	0.0344444	0.0516667	0.0613889	0.0458333
-13.85	0.0455263	0.0342105	0.0491667	0.0480556	0.0383333	0.0463889	0.0536111	0.0458333
-13.75	0.045	0.0331579	0.0555556	0.0566667	0.0408333	0.0441667	0.0513889	0.0430556
-13.65	0.0496053	0.0382895	0.0497222	0.0458333	0.0402778	0.0463889	0.065	0.0452778
-13.55	0.0535526	0.0390789	0.0533333	0.0430556	0.0441667	0.05	0.0630556	0.0569444
-13.45	0.0509211	0.0375	0.0613889	0.0519444	0.0419444	0.0480556	0.0633333	0.0558333
-13.35	0.0501316	0.0409211	0.0544444	0.0466667	0.0486111	0.0538889	0.06	0.0488889
-13.25	0.0510526	0.0414474	0.0538889	0.0508333	0.0488889	0.0522222	0.0619444	0.0488889
-13.15	0.0593421	0.0421053	0.0558333	0.0602778	0.0447222	0.0555556	0.0780556	0.0519444
-13.05	0.0559211	0.0502632	0.0636111	0.0580556	0.0541667	0.0619444	0.0694444	0.0597222
-12.95	0.0601316	0.0465789	0.0552778	0.055	0.0555556	0.0555556	0.0733333	0.0608333
-12.85	0.0584211	0.0455263	0.0575	0.0522222	0.0475	0.0538889	0.0727778	0.0569444
-12.75	0.0631579	0.0430263	0.06	0.0613889	0.0561111	0.065	0.0730556	0.0647222
-12.65	0.0615789	0.0463158	0.0602778	0.0566667	0.0538889	0.0577778	0.0869444	0.0552778
-12.55	0.0684211	0.0511842	0.0705556	0.0627778	0.0580556	0.0561111	0.0805556	0.0636111
-12.45	0.0676316	0.0493421	0.0605556	0.0530556	0.0608333	0.0597222	0.0627778	0.0658333
-12.35	0.0610526	0.0497368	0.0558333	0.0561111	0.0611111	0.0602778	0.0794444	0.0641667
-12.25	0.065	0.0514474	0.0608333	0.0513889	0.0502778	0.0675	0.0780556	0.0641667
-12.15	0.0667105	0.0471053	0.0555556	0.0588889	0.0625	0.0583333	0.075	0.0641667
-12.05	0.0751316	0.0572368	0.0630556	0.0669444	0.0688889	0.07	0.0783333	0.0683333
-11.95	0.0677632	0.0568421	0.0572222	0.0622222	0.0666667	0.0566667	0.0736111	0.07
-11.85	0.0739474	0.0513158	0.0588889	0.0655556	0.0613889	0.0658333	0.0780556	0.0633333
-11.75	0.0657895	0.0521053	0.0605556	0.0625	0.0619444	0.06	0.0661111	0.0536111
-11.65	0.0688158	0.0578947	0.0577778	0.06	0.0611111	0.0705556	0.0755556	0.0633333
-11.55	0.0814474	0.0615789	0.0647222	0.0666667	0.0644444	0.0697222	0.0738889	0.0716667
-11.45	0.0746053	0.0571053	0.0569444	0.0594444	0.0738889	0.0747222	0.0741667	0.0558333
-11.35	0.0759211	0.0560526	0.0561111	0.0708333	0.0661111	0.0722222	0.0694444	0.0652778
-11.25	0.0815789	0.0613158	0.0516667	0.0725	0.0680556	0.0763889	0.0683333	0.0663889
-11.15	0.0784211	0.0580263	0.0616667	0.0636111	0.0677778	0.075	0.0633333	0.0663889
-11.05	0.0794737	0.0657895	0.0638889	0.0641667	0.0655556	0.0738889	0.0755556	0.0783333
-10.95	0.0748684	0.0615789	0.0566667	0.0633333	0.0716667	0.0822222	0.0705556	0.0680556
-10.85	0.0832895	0.0657895	0.0613889	0.0588889	0.0611111	0.0744444	0.0675	0.0680556
-10.75	0.0752632	0.0626316	0.0627778	0.0641667	0.0644444	0.0772222	0.0680556	0.0741667
-10.65	0.0801316	0.0636842	0.0552778	0.0638889	0.06	0.0783333	0.0686111	0.0644444
-10.55	0.0901316	0.0721053	0.0661111	0.0630556	0.0777778	0.0777778	0.0761111	0.07
-10.45	0.0825	0.0692105	0.0558333	0.0577778	0.0741667	0.075	0.0627778	0.0666667
-10.35	0.0732895	0.0659211	0.0580556	0.0533333	0.0611111	0.0763889	0.0636111	0.0777778
-10.25	0.0717105	0.0673684	0.0547222	0.0575	0.0627778	0.0719444	0.0597222	0.0630556
-10.15	0.0784211	0.0672368	0.0605556	0.0583333	0.0627778	0.0755556	0.0655556	0.0694444
-10.05	0.0821053	0.0761842	0.0583333	0.0602778	0.0713889	0.0783333	0.0630556	0.0747222
-9.95	0.0813158	0.07	0.0502778	0.0486111	0.0636111	0.0725	0.0525	0.0769444
-9.85	0.0730263	0.0684211	0.0519444	0.0491667	0.0566667	0.0672222	0.055	0.0758333
-9.75	0.0839474	0.0738158	0.0436111	0.055	0.0619444	0.0655556	0.0575	0.0688889
-9.65	0.0772368	0.0775	0.0491667	0.0555556	0.0647222	0.0658333	0.0502778	0.0644444
-9.55	0.0801316	0.0694737	0.05	0.0513889	0.0686111	0.0727778	0.0563889	0.0666667
-9.45	0.0723684	0.0655263	0.0422222	0.0488889	0.0666667	0.0672222	0.0516667	0.0733333
-9.35	0.0778947	0.0742105	0.0436111	0.0394444	0.0555556	0.0661111	0.0508333	0.0652778
-9.25	0.0763158	0.0684211	0.0411111	0.0405556	0.0663889	0.0605556	0.0525	0.0613889
-9.15	0.0789474	0.0692105	0.0352778	0.0391667	0.0605556	0.0591667	0.0555556	0.0583333
-9.05	0.0786842	0.0760526	0.0461111	0.0458333	0.065	0.0666667	0.0580556	0.0722222
-8.95	0.075	0.0671053	0.0327778	0.0383333	0.0613889	0.055	0.0447222	0.0536111
-8.85	0.0732895	0.0657895	0.0344444	0.0391667	0.06	0.0633333	0.0455556	0.0575
-8.75	0.0642105	0.0689474	0.0347222	0.0413889	0.0636111	0.0538889	0.0394444	0.0547222
-8.65	0.0705263	0.0696053	0.035	0.0419444	0.0661111	0.06	0.0413889	0.0552778
-8.55	0.0701316	0.0738158	0.0377778	0.0361111	0.0694444	0.0569444	0.045	0.0536111
-8.45	0.07	0.0706579	0.0383333	0.0369444	0.0616667	0.0511111	0.0402778	0.0583333
-8.35	0.0630263	0.0672368	0.0341667	0.04	0.0622222	0.0530556	0.0386111	0.0491667
-8.25	0.0680263	0.0632895	0.0366667	0.0363889	0.0608333	0.0522222	0.0380556	0.0483333
-8.15	0.0701316	0.0656579	0.0347222	0.0391667	0.065	0.0561111	0.0333333	0.0541667
-8.05	0.0810526	0.0673684	0.0366667	0.0380556	0.0763889	0.055	0.0366667	0.0580556
-7.95	0.0747368	0.0643421	0.0294444	0.04	0.0686111	0.0586111	0.0366667	0.0494444
-7.85	0.0632895	0.0660526	0.0338889	0.0372222	0.07	0.05	0.0288889	0.0538889
-7.75	0.0692105	0.0734211	0.0319444	0.0416667	0.0713889	0.0516667	0.0286111	0.0552778
-7.65	0.0694737	0.0735526	0.0327778	0.0397222	0.0663889	0.0508333	0.0336111	0.0483333
-7.55	0.0782895	0.0828947	0.0358333	0.0513889	0.0861111	0.0580556	0.0366667	0.0575
-7.45	0.0693421	0.0798684	0.0355556	0.045	0.0772222	0.0525	0.0258333	0.05
-7.35	0.0621053	0.0835526	0.0294444	0.045	0.0769444	0.05	0.0255556	0.0558333
-7.25	0.0627632	0.0832895	0.0330556	0.0525	0.0730556	0.0525	0.0266667	0.055
-7.15	0.0676316	0.0848684	0.0302778	0.045	0.0725	0.0536111	0.0244444	0.0513889
-7.05	0.0711842	0.0939474	0.0380556	0.0597222	0.0722222	0.0594444	0.0247222	0.0433333
-6.95	0.0615789	0.0843421	0.0408333	0.0580556	0.0880556	0.0594444	0.0233333	0.0544444
-6.85	0.0640789	0.0827632	0.0313889	0.0533333	0.0722222	0.0511111	0.0241667	0.0505556
-6.75	0.0580263	0.0807895	0.0302778	0.0536111	0.0722222	0.0577778	0.0241667	0.0502778
-6.65	0.0559211	0.0780263	0.0258333	0.0461111	0.0738889	0.0502778	0.025	0.0361111
-6.55	0.0613158	0.0861842	0.0419444	0.0511111	0.0805556	0.0561111	0.0280556	0.0463889
-6.45	0.0521053	0.0775	0.0275	0.0494444	0.0658333	0.05	0.0175	0.0375
-6.35	0.0539474	0.0752632	0.0325	0.0541667	0.0522222	0.0508333	0.0241667	0.0413889
-6.25	0.0498684	0.0768421	0.0261111	0.0508333	0.0686111	0.05	0.0180556	0.0397222
-6.15	0.0481579	0.0696053	0.0269444	0.0438889	0.0572222	0.0433333	0.0194444	0.0355556
-6.05	0.0498684	0.0665789	0.0302778	0.0455556	0.0575	0.0463889	0.0155556	0.0358333
-5.95	0.045	0.0686842	0.0244444	0.0416667	0.055	0.0436111	0.0180556	0.0341667
-5.85	0.0396053	0.0601316	0.0266667	0.0477778	0.0611111	0.0433333	0.0183333	0.0286111
-5.75	0.035	0.0565789	0.0230556	0.0475	0.0522222	0.0408333	0.0158333	0.0288889
-5.65	0.0346053	0.0560526	0.0311111	0.045	0.0513889	0.0433333	0.0158333	0.0252778
-5.55	0.0325	0.0548684	0.0286111	0.0455556	0.0569444	0.0422222	0.0163889	0.0297222
-5.45	0.0309211	0.0521053	0.0255556	0.0447222	0.0466667	0.0405556	0.0127778	0.0261111
-5.35	0.0263158	0.0393421	0.0277778	0.0422222	0.0497222	0.0372222	0.0152778	0.0219444
-5.25	0.0269737	0.0428947	0.0258333	0.0344444	0.055	0.0363889	0.0111111	0.0277778
-5.15	0.0257895	0.0438158	0.0191667	0.0358333	0.0494444	0.0375	0.0138889	0.0236111
-5.05	0.0267105	0.0415789	0.0216667	0.0391667	0.0455556	0.04	0.0125	0.0308333
-4.95	0.0227632	0.0335526	0.0213889	0.0369444	0.0436111	0.0355556	0.0147222	0.0225
-4.85	0.0226316	0.0330263	0.0166667	0.0408333	0.0366667	0.0294444	0.0125	0.0305556
-4.75	0.0221053	0.0353947	0.0211111	0.0363889	0.0355556	0.0272222	0.0111111	0.0269444
-4.65	0.0189474	0.0286842	0.0188889	0.0336111	0.0375	0.0305556	0.0136111	0.0294444
-4.55	0.0214474	0.0343421	0.0225	0.0336111	0.0344444	0.0236111	0.0119444	0.0275
-4.45	0.0197368	0.0264474	0.0247222	0.0369444	0.0333333	0.0294444	0.0125	0.0247222
-4.35	0.0164474	0.0296053	0.0252778	0.0316667	0.0347222	0.0230556	0.00777778	0.025
-4.25	0.0144737	0.0257895	0.0216667	0.0305556	0.0352778	0.0286111	0.0102778	0.0286111
-4.15	0.0164474	0.025	0.0205556	0.0313889	0.0363889	0.0211111	0.0138889	0.0247222
-4.05	0.0163158	0.0284211	0.0202778	0.0330556	0.0305556	0.0280556	0.0152778	0.0297222
-3.95	0.0151316	0.0278947	0.0202778	0.0372222	0.0277778	0.0258333	0.0111111	0.0269444
-3.85	0.0167105	0.0246053	0.0202778	0.0316667	0.0258333	0.0261111	0.00972222	0.0316667
-3.75	0.0169737	0.0226316	0.0191667	0.0311111	0.0261111	0.0222222	0.0111111	0.0261111
-3.65	0.0153947	0.0239474	0.0172222	0.0302778	0.0208333	0.0305556	0.00944444	0.0305556
-3.55	0.0159211	0.0236842	0.0177778	0.0341667	0.0261111	0.0255556	0.0122222	0.0275
-3.45	0.0151316	0.0206579	0.0172222	0.0377778	0.0269444	0.0294444	0.0111111	0.0283333
-3.35	0.0185526	0.0196053	0.0177778	0.0325	0.0197222	0.0305556	0.0163889	0.0313889
-3.25	0.0161842	0.0203947	0.0188889	0.0305556	0.0238889	0.0322222	0.0155556	0.0347222
-3.15	0.0165789	0.0178947	0.0155556	0.0263889	0.0188889	0.0313889	0.0152778	0.0341667
-3.05	0.0213158	0.0173684	0.02	0.0277778	0.0205556	0.0297222	0.0213889	0.0408333
-2.95	0.0182895	0.0167105	0.0166667	0.0275	0.0130556	0.0272222	0.0183333	0.0366667
-2.85	0.0192105	0.015	0.0188889	0.0233333	0.0172222	0.0288889	0.0233333	0.0347222
-2.75	0.0169737	0.0140789	0.0197222	0.0313889	0.0155556	0.0238889	0.0180556	0.0327778
-2.65	0.0185526	0.0121053	0.0216667	0.0288889	0.0155556	0.0222222	0.0211111	0.0341667
-2.55	0.0181579	0.0138158	0.0163889	0.0280556	0.0183333	0.0266667	0.0275	0.0363889
-2.45	0.0134211	0.00789474	0.0225	0.0286111	0.0144444	0.0222222	0.0230556	0.0308333
-2.35	0.0144737	0.00842105	0.0263889	0.0208333	0.0177778	0.0205556	0.0294444	0.0402778
-2.25	0.0126316	0.00855263	0.0222222	0.0261111	0.0147222	0.0222222	0.0305556	0.0313889
-2.15	0.0114474	0.00710526	0.0194444	0.0241667	0.0130556	0.0216667	0.0286111	0.0275
-2.05	0.0110526	0.00815789	0.0219444	0.0302778	0.0169444	0.0183333	0.0286111	0.0311111
-1.95	0.0105263	0.00763158	0.0252778	0.0211111	0.0125	0.02	0.0313889	0.0286111
-1.85	0.00789474	0.00723684	0.0219444	0.0230556	0.0119444	0.0216667	0.0244444	0.0247222
-1.75	0.0075	0.00605263	0.0177778	0.0188889	0.0108333	0.0122222	0.0236111	0.0208333
-1.65	0.00657895	0.00605263	0.0194444	0.0191667	0.00583333	0.0188889	0.0272222	0.0238889
-1.55	0.00723684	0.00526316	0.0188889	0.0225	0.0108333	0.0127778	0.0241667	0.0197222
-1.45	0.00473684	0.00473684	0.0155556	0.0125	0.00777778	0.00916667	0.02	0.02
-1.35	0.00473684	0.00276316	0.0169444	0.0108333	0.0105556	0.0105556	0.015	0.0133333
-1.25	0.00355263	0.00236842	0.0127778	0.0144444	0.0075	0.00722222	0.0138889	0.0119444
-1.15	0.00289474	0.00276316	0.0116667	0.00833333	0.00861111	0.00333333	0.00916667	0.0127778
-1.05	0.00263158	0.00342105	0.0102778	0.00944444	0.0075	0.00305556	0.00944444	0.0122222
-0.95	0.0025	0.00236842	0.00472222	0.0075	0.00722222	0.00444444	0.00833333	0.0113889
-0.85	0.00157895	0.00105263	0.00416667	0.00611111	0.00638889	0.00277778	0.00527778	0.00916667
-0.75	0.00210526	0.00105263	0.0025	0.00416667	0.00527778	0.00166667	0.00444444	0.00777778
-0.65	0.00105263	0.00157895	0.00388889	0.00444444	0.00305556	0.00194444	0.00361111	0.00583333
-0.55	0.00171053	0.00210526	0.00305556	0.00555556	0.00527778	0.0025	0.00388889	0.00472222
-0.45	0.00105263	0.00157895	0.00222222	0.00361111	0.00361111	0.00166667	0.00305556	0.00166667
-0.35	0.000921053	0.000657895	0.00222222	0.00277778	0.00361111	0.00111111	0.00194444	0.00388889
-0.25	0.000921053	0.000526316	0.00166667	0.00361111	0.0025	0.000277778	0.00111111	0.00166667
-0.15	0.000394737	0.000394737	0.00166667	0.00222222	0.00277778	0.000277778	0.000555556	0.00222222
-0.05	0.000789474	0.00105263	0.00111111	0.00305556	0.00472222	0.00111111	0.000833333	0.00305556
0.05	0.000657895	0.000921053	0.000833333	0.00194444	0.00305556	0.000277778	0.00111111	0.00222222
0.15	0.00118421	0	0.000555556	0.00333333	0.00166667	0.000555556	0.00138889	0.00138889
0.25	0.000526316	0.000921053	0.000833333	0.00194444	0.00194444	0.000833333	0.000555556	0.000555556
0.35	0.000526316	0.000263158	0.000833333	0.00138889	0.00194444	0.000555556	0.00111111	0.00222222
0.45	0.00118421	0.00105263	0	0.00138889	0.00277778	0.000555556	0.00111111	0.00194444
0.55	0.000789474	0.000526316	0.000833333	0.00194444	0.00305556	0.000277778	0.00194444	0.00305556
0.65	0.000394737	0.000131579	0.000277778	0.00333333	0.00305556	0.000833333	0.000833333	0.0025
0.75	0.000263158	0.000394737	0.00111111	0.00305556	0.00388889	0.000277778	0.000555556	0.00277778
0.85	0.000394737	0.000526316	0.000555556	0.00222222	0.00222222	0	0.00111111	0.00222222
0.95	0.000394737	0.00118421	0.000277778	0.00333333	0.00277778	0.000833333	0.000833333	0.0025
1.05	0.000263158	0.000789474	0.000277778	0.00194444	0.00444444	0	0.000555556	0.00194444
1.15	0.000263158	0.000394737	0.000833333	0.00305556	0.005	0.000277778	0.000277778	0.00305556
1.25	0.000131579	0.000789474	0.000555556	0.00277778	0.00444444	0	0.000277778	0.00277778
1.35	0	0.000394737	0	0.00305556	0.00527778	0	0.000555556	0.00277778
1.45	0.000263158	0.000263158	0.000555556	0.00222222	0.00583333	0	0.000555556	0.00333333
1.55	0	0.000657895	0	0.00111111	0.005	0.000555556	0.000277778	0.0025
1.65	0.000131579	0.000789474	0.000277778	0.00194444	0.0025	0.000277778	0.000277778	0.00277778
1.75	0	0.000394737	0	0.00222222	0.00305556	0.000277778	0.000277778	0
1.85	0	0.000394737	0	0.00222222	0.00416667	0.000277778	0	0.00361111
1.95	0	0.000263158	0.000555556	0.00138889	0.00194444	0	0	0.00166667
2.05	0	0.000263158	0	0.00222222	0.00166667	0	0	0.0025
2.15	0	0.000394737	0.000277778	0.00166667	0.00166667	0.000277778	0	0.0025
2.25	0	0.000657895	0.000277778	0.00138889	0.00138889	0.000833333	0	0.00111111
2.35	0.000131579	0.000526316	0	0.00194444	0.00305556	0	0	0.00194444
2.45	0	0	0	0.0025	0.0025	0	0	0.00194444
2.55	0	0.000131579	0.000277778	0.000555556	0.00138889	0.000277778	0	0
2.65	0.000131579	0.000131579	0.000277778	0.00138889	0.00138889	0	0	0.000555556
2.75	0	0.000131579	0.000277778	0.00111111	0.00111111	0.000555556	0	0.00111111
2.85	0	0.000263158	0.000277778	0.00111111	0.000277778	0.000277778	0	0.000277778
2.95	0	0.000131579	0.000833333	0.00138889	0.00138889	0.000277778	0	0.00166667
3.05	0	0.000263158	0	0.00111111	0.00111111	0	0	0.000555556
3.15	0	0.000657895	0	0.00194444	0.000833333	0	0	0.000277778
3.25	0	0.00105263	0	0.000833333	0.00111111	0	0	0.000833333
3.35	0	0.000394737	0.000277778	0.000555556	0.000833333	0.000277778	0	0.000555556
3.45	0	0.000657895	0.000277778	0.00138889	0.00138889	0	0	0.00138889
3.55	0	0.000526316	0.000555556	0.00222222	0.000833333	0	0	0.000277778
3.65	0	0.000657895	0	0.000555556	0.000833333	0	0	0.000833333
3.75	0	0.000789474	0.00111111	0.00194444	0.00138889	0.000277778	0	0.00111111
3.85	0	0.000657895	0	0.00111111	0.00111111	0	0	0.00111111
3.95	0	0.000526316	0.000833333	0.000833333	0.00138889	0	0	0.00166667
4.05	0	0.000394737	0.000277778	0.00277778	0.00111111	0	0	0.00138889
4.15	0	0.000657895	0.000833333	0.00111111	0.00138889	0	0	0.000833333
4.25	0	0.000657895	0.00111111	0.00166667	0.00111111	0	0	0.00277778
4.35	0	0.000657895	0.00166667	0.0025	0.000555556	0	0	0.00194444
4.45	0	0.000921053	0.00111111	0.0025	0.00166667	0	0	0.00333333
4.55	0	0.00105263	0.00194444	0.00361111	0.00138889	0.000277778	0	0.00222222
4.65	0	0.000921053	0.00166667	0.00388889	0.00111111	0.000277778	0	0.005
4.75	0	0.000789474	0.00166667	0.00444444	0.00111111	0.00111111	0	0.00611111
4.85	0	0.00131579	0.000277778	0.00527778	0.00111111	0.000555556	0	0.00666667
4.95	0	0.00105263	0.00222222	0.00638889	0.00277778	0.00361111	0	0.00833333
5.05	0	0.000921053	0.00416667	0.00611111	0.00222222	0.00305556	0	0.00944444
5.15	0	0.00302632	0.00444444	0.00722222	0.00166667	0.00444444	0	0.0144444
5.25	0	0.00263158	0.00444444	0.00861111	0.00111111	0.00472222	0	0.0111111
5.35	0	0.00184211	0.00388889	0.0113889	0.00138889	0.00611111	0	0.0152778
5.45	0	0.00460526	0.00472222	0.0144444	0.00166667	0.00861111	0	0.0188889
5.55	0	0.00368421	0.00722222	0.0122222	0.00305556	0.00861111	0	0.0186111
5.65	0	0.005	0.01	0.015	0.00416667	0.0105556	0	0.0227778
5.75	0	0.00460526	0.00888889	0.0172222	0.00305556	0.00888889	0	0.0225
5.85	0.000131579	0.00486842	0.00916667	0.0216667	0.00444444	0.0119444	0.000555556	0.0297222
5.95	0.000131579	0.00486842	0.0158333	0.02	0.00305556	0.0130556	0.000555556	0.0272222
6.05	0.000263158	0.00605263	0.0194444	0.0141667	0.00444444	0.0119444	0.00111111	0.025
6.15	0.000526316	0.00526316	0.0202778	0.0222222	0.00277778	0.0127778	0.000833333	0.0238889
6.25	0.000394737	0.00710526	0.0169444	0.0227778	0.0025	0.0113889	0.00138889	0.0255556
6.35	0.000657895	0.00855263	0.0325	0.0283333	0.00472222	0.0127778	0.00166667	0.0316667
6.45	0.00118421	0.0106579	0.0413889	0.0316667	0.00333333	0.0152778	0.00416667	0.0302778
6.55	0.00236842	0.00855263	0.0388889	0.0255556	0.00472222	0.0108333	0.0025	0.0269444
6.65	0.00223684	0.0118421	0.0458333	0.0322222	0.00583333	0.0105556	0.00361111	0.0311111
6.75	0.00131579	0.0144737	0.0472222	0.0322222	0.00527778	0.00916667	0.00472222	0.0288889
6.85	0.00210526	0.0148684	0.0580556	0.0388889	0.00527778	0.0111111	0.00583333	0.0363889
6.95	0.00421053	0.0171053	0.0605556	0.0441667	0.00638889	0.00888889	0.00777778	0.0372222
7.05	0.00473684	0.0167105	0.0547222	0.0408333	0.00583333	0.00805556	0.00722222	0.0363889
7.15	0.00618421	0.0203947	0.0627778	0.0419444	0.00555556	0.0111111	0.00833333	0.0330556
7.25	0.00592105	0.0240789	0.0675	0.0455556	0.0102778	0.00666667	0.00666667	0.0377778
7.35	0.00644737	0.0242105	0.0666667	0.0458333	0.00777778	0.00666667	0.0136111	0.0397222
7.45	0.0102632	0.0314474	0.0591667	0.0519444	0.00666667	0.00444444	0.0158333	0.0433333
7.55	0.0132895	0.0322368	0.0655556	0.0486111	0.00944444	0.00555556	0.0175	0.0386111
7.65	0.0121053	0.0344737	0.0555556	0.0527778	0.0102778	0.00722222	0.0197222	0.0344444
7.75	0.0163158	0.0393421	0.0536111	0.0472222	0.01	0.00527778	0.0233333	0.0336111
7.85	0.0194737	0.0415789	0.0533333	0.0513889	0.0075	0.00583333	0.0219444	0.0333333
7.95	0.0219737	0.0515789	0.0622222	0.0483333	0.01	0.00611111	0.0286111	0.0305556
8.05	0.0260526	0.0475	0.0513889	0.0452778	0.0141667	0.00555556	0.0355556	0.0286111
8.15	0.0276316	0.0569737	0.0544444	0.0480556	0.0144444	0.00666667	0.0333333	0.0255556
8.25	0.0303947	0.0561842	0.0427778	0.0452778	0.0144444	0.00777778	0.04	0.0258333
8.35	0.0393421	0.0603947	0.0422222	0.0419444	0.0138889	0.00972222	0.045	0.0205556
8.45	0.0436842	0.0651316	0.04	0.0427778	0.0175	0.00972222	0.0452778	0.0205556
8.55	0.0409211	0.0676316	0.0394444	0.0416667	0.0172222	0.00833333	0.0452778	0.02
8.65	0.0459211	0.0675	0.0377778	0.0413889	0.02	0.01	0.0427778	0.0211111
8.75	0.04	0.0694737	0.0291667	0.0419444	0.0216667	0.00888889	0.0438889	0.0227778
8.85	0.0463158	0.0722368	0.0305556	0.0358333	0.0230556	0.01	0.0394444	0.0152778
8.95	0.0513158	0.0705263	0.0311111	0.0344444	0.0288889	0.0102778	0.0419444	0.0175
9.05	0.0446053	0.0644737	0.0277778	0.0330556	0.0327778	0.0108333	0.0375	0.0197222
9.15	0.0472368	0.0667105	0.0341667	0.0325	0.0263889	0.0105556	0.035	0.0191667
9.25	0.0417105	0.0619737	0.0288889	0.0302778	0.0297222	0.00833333	0.035	0.0213889
9.35	0.0411842	0.0584211	0.0233333	0.0258333	0.0308333	0.00777778	0.0347222	0.0188889
9.45	0.0397368	0.0586842	0.0313889	0.0286111	0.0352778	0.00638889	0.0283333	0.0211111
9.55	0.0411842	0.0502632	0.0327778	0.0219444	0.0397222	0.00833333	0.0219444	0.0213889
9.65	0.0406579	0.0461842	0.0277778	0.0191667	0.0408333	0.00777778	0.0244444	0.0163889
9.75	0.0353947	0.0452632	0.0325	0.0230556	0.0416667	0.00777778	0.0255556	0.0152778
9.85	0.0388158	0.0410526	0.0405556	0.0213889	0.0375	0.00694444	0.0205556	0.0105556
9.95	0.0418421	0.0417105	0.0313889	0.0172222	0.0427778	0.00638889	0.0216667	0.0211111
10.05	0.0389474	0.0403947	0.0294444	0.0219444	0.0427778	0.00722222	0.0161111	0.0155556
10.15	0.0432895	0.0339474	0.0327778	0.0175	0.0413889	0.00777778	0.0183333	0.0172222
10.25	0.0353947	0.0301316	0.0319444	0.0172222	0.0383333	0.00611111	0.0155556	0.0158333
10.35	0.0356579	0.0331579	0.0355556	0.0163889	0.0363889	0.0075	0.0163889	0.0141667
10.45	0.0385526	0.0293421	0.0383333	0.0166667	0.0416667	0.00722222	0.0180556	0.0175
10.55	0.0317105	0.0257895	0.0363889	0.0183333	0.0413889	0.00555556	0.0144444	0.0183333
10.65	0.0331579	0.0239474	0.0405556	0.0177778	0.0447222	0.00583333	0.0175	0.0175
10.75	0.0331579	0.0255263	0.0416667	0.0186111	0.0375	0.00555556	0.0191667	0.0163889
10.85	0.0310526	0.0259211	0.0383333	0.0222222	0.0372222	0.00722222	0.0180556	0.0108333
10.95	0.0340789	0.0240789	0.0427778	0.0230556	0.0283333	0.01	0.0233333	0.0122222
11.05	0.0288158	0.0232895	0.0405556	0.0133333	0.0436111	0.00666667	0.0227778	0.0144444
11.15	0.0244737	0.0214474	0.0416667	0.0180556	0.0355556	0.0116667	0.0208333	0.0133333
11.25	0.0259211	0.0205263	0.035	0.0161111	0.0344444	0.00833333	0.0233333	0.0158333
11.35	0.0255263	0.0206579	0.0355556	0.0188889	0.0358333	0.00916667	0.0275	0.0213889
11.45	0.0257895	0.0209211	0.0355556	0.0247222	0.04	0.00888889	0.025	0.0205556
11.55	0.0236842	0.0226316	0.0319444	0.0261111	0.0366667	0.00916667	0.0255556	0.0141667
11.65	0.0269737	0.0264474	0.0280556	0.0255556	0.0413889	0.0113889	0.0283333	0.0208333
11.75	0.0196053	0.0205263	0.0352778	0.0255556	0.03	0.0130556	0.0330556	0.0213889
11.85	0.02	0.0203947	0.0283333	0.0258333	0.0283333	0.0125	0.0219444	0.0258333
11.95	0.0261842	0.025	0.0327778	0.0286111	0.0261111	0.0108333	0.0308333	0.0225
12.05	0.0206579	0.0227632	0.0361111	0.0288889	0.0266667	0.0113889	0.0233333	0.0241667
12.15	0.0205263	0.0235526	0.0322222	0.035	0.0219444	0.0113889	0.0308333	0.0266667
12.25	0.0240789	0.0228947	0.0297222	0.0322222	0.0191667	0.0130556	0.0241667	0.0247222
12.35	0.0209211	0.0244737	0.0288889	0.0444444	0.0238889	0.0155556	0.0277778	0.0277778
12.45	0.0252632	0.0289474	0.0347222	0.0291667	0.0219444	0.0205556	0.03	0.0341667
12.55	0.0215789	0.0234211	0.0305556	0.0336111	0.0188889	0.0172222	0.025	0.0311111
12.65	0.0210526	0.0222368	0.0327778	0.0336111	0.0205556	0.0194444	0.0286111	0.035
12.75	0.0234211	0.0257895	0.0261111	0.0327778	0.0180556	0.0205556	0.0258333	0.0325
12.85	0.0222368	0.0244737	0.0355556	0.0366667	0.0155556	0.0180556	0.0302778	0.0361111
12.95	0.0244737	0.0269737	0.0375	0.0405556	0.0183333	0.0238889	0.0286111	0.035
13.05	0.0234211	0.0230263	0.035	0.0305556	0.0180556	0.0183333	0.0291667	0.0386111
13.15	0.0256579	0.0239474	0.0355556	0.03	0.0138889	0.0236111	0.0194444	0.0333333
13.25	0.0239474	0.0244737	0.0413889	0.0305556	0.0180556	0.0230556	0.0241667	0.0291667
13.35	0.0236842	0.0231579	0.0352778	0.0325	0.0152778	0.0238889	0.0311111	0.0347222
13.45	0.0261842	0.0256579	0.0347222	0.0358333	0.0166667	0.0336111	0.0316667	0.0344444
13.55	0.0253947	0.0238158	0.0422222	0.0352778	0.0172222	0.0252778	0.03	0.0277778
13.65	0.0256579	0.0257895	0.0361111	0.035	0.0175	0.0286111	0.0280556	0.0263889
13.75	0.0260526	0.0221053	0.0352778	0.0294444	0.0177778	0.0336111	0.025	0.0316667
13.85	0.0271053	0.0225	0.0411111	0.0288889	0.0158333	0.0358333	0.0277778	0.0283333
13.95	0.0275	0.0239474	0.0380556	0.0308333	0.0258333	0.0372222	0.0316667	0.0302778
14.05	0.0288158	0.0214474	0.0441667	0.0266667	0.0219444	0.0355556	0.0302778	0.0308333
14.15	0.0256579	0.0211842	0.04	0.0275	0.0241667	0.0363889	0.0358333	0.0263889
14.25	0.0309211	0.0209211	0.0380556	0.0322222	0.0252778	0.0363889	0.0258333	0.0255556
14.35	0.0292105	0.0232895	0.0383333	0.0236111	0.0266667	0.0308333	0.0302778	0.0302778
14.45	0.0338158	0.0228947	0.0416667	0.0252778	0.0272222	0.0438889	0.04	0.0286111
14.55	0.0301316	0.0206579	0.0416667	0.0219444	0.0313889	0.0383333	0.0294444	0.0255556
14.65	0.0327632	0.0239474	0.0380556	0.0247222	0.0313889	0.0394444	0.0347222	0.0316667
14.75	0.0318421	0.0240789	0.0352778	0.0227778	0.0277778	0.0386111	0.035	0.0227778
14.85	0.0321053	0.02	0.0388889	0.0261111	0.0305556	0.0419444	0.0383333	0.0233333
14.95	0.0343421	0.0182895	0.0380556	0.0225	0.0322222	0.0497222	0.0483333	0.0219444
15.05	0.0326316	0.0197368	0.0319444	0.0197222	0.0272222	0.0447222	0.0466667	0.0244444
15.15	0.0293421	0.0164474	0.0355556	0.0213889	0.0277778	0.0463889	0.0483333	0.0225
15.25	0.0330263	0.0193421	0.0338889	0.0180556	0.035	0.0502778	0.0563889	0.02
15.35	0.0335526	0.0185526	0.0283333	0.0172222	0.0247222	0.0466667	0.0519444	0.0252778
15.45	0.0318421	0.0190789	0.0388889	0.0180556	0.0338889	0.055	0.0597222	0.0177778
15.55	0.0303947	0.0157895	0.0266667	0.0186111	0.0311111	0.0516667	0.0616667	0.0244444
15.65	0.0297368	0.0148684	0.025	0.0166667	0.025	0.0441667	0.0577778	0.0194444
15.75	0.03	0.0156579	0.0308333	0.0130556	0.0308333	0.045	0.0641667	0.0166667
15.85	0.0326316	0.0151316	0.025	0.0130556	0.03	0.0494444	0.0575	0.0163889
15.95	0.0338158	0.0151316	0.0297222	0.0133333	0.0330556	0.0522222	0.0663889	0.0172222
16.05	0.0323684	0.0127632	0.0247222	0.0113889	0.0280556	0.0577778	0.0583333	0.0163889
16.15	0.0263158	0.0140789	0.0227778	0.0108333	0.0269444	0.0536111	0.0558333	0.0111111
16.25	0.0243421	0.0103947	0.025	0.0119444	0.0227778	0.0555556	0.0472222	0.0141667
16.35	0.0272368	0.0113158	0.0202778	0.0127778	0.0255556	0.0505556	0.0411111	0.00694444
16.45	0.0315789	0.0127632	0.0225	0.0125	0.0227778	0.0494444	0.0430556	0.015
16.55	0.0263158	0.0103947	0.0216667	0.0075	0.0219444	0.0480556	0.04	0.00888889
16.65	0.0246053	0.00736842	0.0175	0.00666667	0.0255556	0.0477778	0.0333333	0.0111111
16.75	0.0222368	0.00894737	0.0213889	0.0116667	0.0244444	0.0483333	0.0322222	0.0111111
16.85	0.0211842	0.00881579	0.0183333	0.0113889	0.0219444	0.0491667	0.0319444	0.00861111
16.95	0.0227632	0.0111842	0.0169444	0.00527778	0.0186111	0.0472222	0.0333333	0.00861111
17.05	0.0184211	0.00723684	0.0147222	0.00666667	0.0180556	0.0472222	0.0280556	0.00611111
17.15	0.0157895	0.00776316	0.0155556	0.00944444	0.0152778	0.0425	0.0308333	0.00583333
17.25	0.0171053	0.00776316	0.015	0.0075	0.0130556	0.0347222	0.0255556	0.00944444
17.35	0.0164474	0.00671053	0.0119444	0.00611111	0.0130556	0.0333333	0.0272222	0.00611111
17.45	0.0147368	0.00631579	0.0127778	0.00888889	0.0161111	0.0330556	0.0241667	0.00638889
17.55	0.0140789	0.00486842	0.0119444	0.00777778	0.0136111	0.0277778	0.0216667	0.005
17.65	0.0114474	0.00565789	0.0108333	0.00444444	0.0113889	0.0252778	0.0175	0.00611111
17.75	0.00881579	0.00434211	0.0111111	0.00666667	0.00861111	0.0247222	0.0186111	0.00444444
17.85	0.0115789	0.00552632	0.0102778	0.0075	0.01	0.0238889	0.0180556	0.00638889
17.95	0.00552632	0.00434211	0.00583333	0.00611111	0.0116667	0.0230556	0.0188889	0.00527778
18.05	0.0075	0.00447368	0.00666667	0.00555556	0.00777778	0.0202778	0.0144444	0.005
18.15	0.005	0.00394737	0.01	0.00555556	0.00611111	0.0202778	0.0136111	0.00361111
18.25	0.005	0.00355263	0.00777778	0.00361111	0.00611111	0.0133333	0.0138889	0.00555556
18.35	0.00605263	0.00315789	0.00694444	0.00333333	0.00527778	0.0202778	0.00861111	0.00305556
18.45	0.00631579	0.0025	0.00722222	0.00277778	0.00611111	0.0144444	0.0116667	0.00277778
18.55	0.00434211	0.00157895	0.00305556	0.005	0.00472222	0.0141667	0.0161111	0.005
18.65	0.00473684	0.00197368	0.00416667	0.0025	0.00444444	0.0119444	0.0102778	0.00111111
18.75	0.00407895	0.00236842	0.00527778	0.00222222	0.00361111	0.0113889	0.00972222	0.00166667
18.85	0.00394737	0.00236842	0.00527778	0.00111111	0.00527778	0.0105556	0.0102778	0.00138889
18.95	0.00302632	0.00131579	0.00583333	0.00305556	0.00388889	0.00944444	0.0102778	0.0025
19.05	0.00302632	0.000789474	0.00388889	0.00222222	0.00333333	0.00888889	0.005	0.00194444
19.15	0.00315789	0.00105263	0.00222222	0.0025	0.00277778	0.00611111	0.00666667	0.00166667
19.25	0.00157895	0.000789474	0.00444444	0.00277778	0.00388889	0.00833333	0.00888889	0.00194444
19.35	0.00197368	0.000657895	0.00444444	0.000833333	0.00166667	0.00555556	0.00777778	0.00166667
19.45	0.000921053	0.00105263	0.0025	0.000555556	0.00194444	0.00416667	0.00777778	0.00111111
19.55	0.00171053	0.000263158	0.0025	0.00138889	0.00138889	0.00527778	0.00611111	0.00166667
19.65	0.000657895	0.000263158	0.00277778	0.00111111	0.00166667	0.005	0.00833333	0.00166667
19.75	0.00118421	0.000394737	0.00222222	0.000555556	0.00138889	0.00527778	0.00694444	0.000555556
19.85	0.00105263	0.000526316	0.00111111	0.000277778	0.000555556	0.00333333	0.0075	0
19.95	0.000921053	0.000657895	0.000833333	0.000833333	0.000277778	0.00305556	0.00638889	0.000555556
20.05	0.000526316	0.000394737	0.00444444	0.00111111	0.00166667	0.00305556	0.00277778	0.000277778
20.15	0.000921053	0.000131579	0.00138889	0.000555556	0	0.00138889	0.00416667	0.000555556
20.25	0.000921053	0.000131579	0.00111111	0.000277778	0.00194444	0.00111111	0.00416667	0.000277778
20.35	0.00105263	0	0.00111111	0	0.000277778	0.000833333	0.00666667	0.000555556
20.45	0	0.000394737	0.00111111	0.000277778	0.00138889	0.000555556	0.00388889	0.000277778
20.55	0.00105263	0	0.000833333	0.000277778	0.000277778	0.00111111	0.00416667	0
20.65	0.000263158	0.000263158	0.000277778	0.000555556	0.000555556	0.000833333	0.00333333	0
20.75	0.000526316	0	0.000277778	0.000277778	0.000833333	0.00194444	0.00333333	0
20.85	0.000394737	0	0	0.000277778	0	0.000833333	0.00305556	0.000277778
20.95	0.000131579	0	0.000277778	0	0.000277778	0.000555556	0.00444444	0.000277778
21.05	0.000131579	0	0.000555556	0	0.000555556	0.000555556	0.00416667	0
Negative
Pore axis (A)	Probability density
-21.05	0	0	0	0	0	0	0	0	0	0	0	0	0	0	0	0.000625	0	0	0	0	0
-20.95	0	0	0	0	0	0	0	0	0	0	0	0	0	0	0	0	0	0	0	0	0
-20.85	0	0	0	0	0	0	0	0	0	0	0	0	0	0	0	0.000625	0	0	0	0	0
-20.75	0	0	0	0	0	0	0	0	0	0	0	0	0	0	0	0.000625	0	0	0	0	0
-20.65	0	0	0	0	0	0	0	0	0	0	0	0	0	0	0	0.001875	0	0	0	0	0
-20.55	0	0	0	0	0	0	0	0	0	0	0	0	0	0	0	0.000625	0	0	0	0	0
-20.45	0	0	0	0	0	0	0	0	0	0	0	0	0	0	0	0.000625	0	0	0	0	0
-20.35	0	0	0	0	0	0	0	0	0	0	0	0	0	0	0	0.000625	0	0	0	0	0
-20.25	0	0	0	0	0	0	0	0	0	0	0	0	0	0	0	0.000625	0	0	0	0	0
-20.15	0	0	0	0	0	0	0	0	0	0	0	0	0	0	0	0	0	0	0	0	0
-20.05	0	0	0	0	0	0	0	0	0	0	0	0	0	0	0	0.00125	0	0	0	0	0
-19.95	0	0	0	0	0	0	0	0	0	0	0	0	0	0	0	0.00125	0	0.000625	0	0	0
-19.85	0	0	0	0	0	0	0	0	0	0	0	0	0	0	0	0.001875	0	0	0	0	0
-19.75	0	0	0	0	0	0	0	0	0	0	0	0	0	0	0	0.001875	0	0	0	0	0
-19.65	0	0	0	0	0	0	0	0	0	0	0	0	0	0	0	0.001875	0	0	0	0	0
-19.55	0	0	0	0	0	0	0	0	0	0	0	0	0	0	0	0.00375	0	0.000625	0	0	0
-19.45	0	0	0	0	0	0	0	0	0	0	0	0	0	0	0	0.001875	0	0	0	0	0
-19.35	0	0	0.000625	0	0	0	0	0	0	0	0	0	0	0	0	0.0025	0	0.001875	0	0	0
-19.25	0	0	0.000625	0	0	0	0	0	0	0	0	0	0	0	0	0.00625	0	0	0	0	0
-19.15	0	0.000555556	0.000625	0	0	0	0	0	0	0	0	0	0	0	0	0.0075	0	0.00125	0	0	0
-19.05	0	0.000555556	0	0	0.000277778	0	0	0	0	0	0.000625	0	0	0	0	0.00625	0	0.00125	0	0	0
-18.95	0	0.000555556	0	0	0.000277778	0.000277778	0	0	0	0	0.000625	0	0.000625	0	0	0.006875	0	0.00125	0	0	0
-18.85	0	0.000277778	0	0	0	0.000555556	0	0	0	0	0	0	0	0	0	0.005	0	0.000625	0	0	0
-18.75	0	0.000555556	0.000625	0	0.000277778	0.000277778	0	0	0	0.00125	0	0	0	0	0	0.006875	0	0.00125	0	0	0
-18.65	0	0	0.000625	0	0	0	0	0	0	0	0	0	0.000625	0	0	0.0125	0	0.001875	0	0	0
-18.55	0	0.000555556	0	0	0.000555556	0	0	0	0	0	0	0	0	0	0	0.009375	0	0.00125	0	0	0
-18.45	0	0.000277778	0	0	0.000277778	0	0	0	0	0	0.000625	0	0	0	0	0.013125	0	0.000625	0	0	0
-18.35	0	0.00138889	0.000625	0	0.000555556	0.000277778	0	0	0	0.000625	0	0	0	0	0	0.01125	0.000625	0.003125	0.000625	0	0
-18.25	0.000277778	0.000555556	0.000625	0	0	0	0	0	0	0	0	0	0	0	0.000625	0.021875	0	0.001875	0.000625	0	0
-18.15	0.000277778	0.00166667	0.00125	0	0.000555556	0	0	0	0	0	0	0	0	0	0	0.02125	0	0.00375	0	0	0
-18.05	0.000555556	0.00277778	0.000625	0	0.00111111	0.00138889	0.000833333	0	0	0.000625	0	0.000625	0.000625	0	0	0.014375	0	0.0025	0	0.000625	0.000625
-17.95	0	0.00166667	0.0025	0	0.00166667	0.000555556	0	0.000833333	0	0	0.000625	0	0.000625	0.000625	0.00125	0.021875	0.000625	0.00375	0.000625	0	0
-17.85	0.000277778	0.00194444	0.000625	0	0.00222222	0.00138889	0.00166667	0.000833333	0	0.000625	0	0	0	0.000625	0	0.035625	0	0.004375	0	0	0
-17.75	0	0.00194444	0.00125	0	0.00194444	0.000555556	0	0.00166667	0	0.00125	0.001875	0	0.000625	0	0.001875	0.025625	0.003125	0.00375	0	0.000625	0
-17.65	0.000555556	0.0025	0.00125	0	0.00305556	0.000833333	0	0	0	0	0.001875	0.000625	0.001875	0.0025	0.00125	0.03	0.000625	0.0075	0.000625	0	0
-17.55	0	0.00388889	0.00375	0	0.00333333	0.00138889	0	0	0	0	0.001875	0	0.00125	0	0.001875	0.0325	0.000625	0.00375	0	0.000625	0
-17.45	0.000555556	0.00194444	0.00125	0	0.0025	0.00277778	0.00333333	0.000833333	0	0.000625	0	0.000625	0.000625	0.00125	0.001875	0.02625	0.00125	0.005625	0.000625	0	0
-17.35	0.000277778	0.00472222	0.003125	0	0.00361111	0.00138889	0	0.000833333	0.00125	0.000625	0	0.000625	0.00125	0.0025	0.00375	0.0475	0.0025	0.00875	0.000625	0	0.00125
-17.25	0.00166667	0.00666667	0.00125	0	0.00166667	0	0.00166667	0.00166667	0	0.00125	0.00125	0	0.000625	0.003125	0.004375	0.035	0.0025	0.005625	0.000625	0.000625	0
-17.15	0.00111111	0.00361111	0.003125	0	0.00333333	0.00194444	0.00333333	0.00166667	0	0.001875	0.001875	0	0.001875	0.0025	0.003125	0.040625	0.001875	0.00875	0.00125	0	0.00125
-17.05	0.00194444	0.00555556	0.0025	0	0.00361111	0.00277778	0.0025	0.00333333	0.000625	0.003125	0.001875	0.00125	0	0.0025	0.003125	0.045	0.003125	0.00375	0.00125	0.00125	0
-16.95	0.00333333	0.005	0.000625	0	0.00388889	0.00194444	0.0025	0.00166667	0.000625	0.00375	0.001875	0	0.00125	0.00125	0.005625	0.050625	0.0075	0.00625	0.000625	0.00125	0
-16.85	0.00194444	0.00416667	0.0025	0	0.00444444	0.00277778	0.00166667	0.00166667	0.00125	0.00375	0.005	0.00125	0.0025	0.005	0.0075	0.0425	0.006875	0.005	0.001875	0.000625	0.00125
-16.75	0.00388889	0.00444444	0.0025	0	0.0025	0.00527778	0.00166667	0.0025	0.000625	0.003125	0.003125	0.000625	0.001875	0.0075	0.0075	0.049375	0.004375	0.013125	0.000625	0.00125	0.001875
-16.65	0.00388889	0.00472222	0.004375	0	0.00388889	0.00388889	0.005	0.000833333	0.000625	0.005	0.00625	0.0025	0.003125	0.005625	0.0075	0.05	0.010625	0.009375	0.005	0.004375	0.001875
-16.55	0.00444444	0.00555556	0.004375	0.00125	0.00555556	0.00472222	0.00333333	0.0025	0.00125	0.004375	0.00375	0.001875	0.00625	0.004375	0.01	0.058125	0.00875	0.014375	0.001875	0.0025	0.00125
-16.45	0.00333333	0.00888889	0.005	0.000625	0.00861111	0.00527778	0.00333333	0.00166667	0.00125	0.006875	0.005	0.000625	0.005625	0.005625	0.006875	0.04875	0.008125	0.011875	0.00125	0.00375	0.00125
-16.35	0.00555556	0.00666667	0.003125	0.001875	0.00638889	0.00666667	0.00583333	0.00333333	0.0025	0.004375	0.00375	0.003125	0.00625	0.0075	0.009375	0.053125	0.014375	0.00625	0.001875	0.006875	0.003125
-16.25	0.00527778	0.00944444	0.00875	0.001875	0.00583333	0.00694444	0.0075	0	0.0025	0.005625	0.005625	0.00125	0.010625	0.009375	0.00875	0.046875	0.00875	0.00875	0.005625	0.005	0.0025
-16.15	0.00777778	0.00888889	0.006875	0.001875	0.00916667	0.00833333	0.00833333	0.0025	0.0025	0.008125	0.003125	0.0025	0.01125	0.008125	0.01375	0.0625	0.0125	0.009375	0.005	0.006875	0.001875
-16.05	0.00833333	0.00666667	0.0125	0.00125	0.00888889	0.0122222	0.00333333	0.00333333	0.003125	0.013125	0.01	0.003125	0.013125	0.014375	0.01125	0.055625	0.01375	0.014375	0.00625	0.008125	0.001875
-15.95	0.00861111	0.00638889	0.005	0.00375	0.00888889	0.00972222	0.00666667	0.00833333	0.00375	0.014375	0.008125	0.003125	0.009375	0.00875	0.0125	0.051875	0.009375	0.0125	0.003125	0.005625	0.00375
-15.85	0.0111111	0.0113889	0.01125	0.005625	0.00833333	0.0102778	0.0075	0.01	0.0075	0.013125	0.010625	0.00625	0.011875	0.013125	0.00875	0.07	0.01625	0.01875	0.005	0.004375	0.00375
-15.75	0.0119444	0.00666667	0.010625	0.004375	0.0113889	0.00972222	0.00916667	0.000833333	0.003125	0.01125	0.01125	0.00375	0.01625	0.014375	0.015	0.056875	0.01125	0.015	0.008125	0.011875	0.0025
-15.65	0.0136111	0.00777778	0.013125	0.005	0.00916667	0.0175	0.0158333	0.0133333	0.004375	0.011875	0.009375	0.003125	0.016875	0.0225	0.013125	0.048125	0.013125	0.015625	0.00875	0.01125	0.0075
-15.55	0.0163889	0.0113889	0.00875	0.00375	0.0127778	0.0125	0.00833333	0.00916667	0.005625	0.01125	0.00875	0.006875	0.020625	0.02875	0.016875	0.05625	0.02125	0.0125	0.00875	0.004375	0.003125
-15.45	0.0161111	0.01	0.01125	0.00375	0.0130556	0.0144444	0.0108333	0.0108333	0.004375	0.011875	0.013125	0.01	0.023125	0.024375	0.0125	0.0625	0.02	0.016875	0.0075	0.008125	0.000625
-15.35	0.0213889	0.0111111	0.01375	0.00625	0.0163889	0.0222222	0.0141667	0.0158333	0.006875	0.018125	0.02375	0.01375	0.026875	0.03375	0.01875	0.068125	0.015	0.0225	0.011875	0.0125	0.00375
-15.25	0.0183333	0.0152778	0.015	0.00625	0.0133333	0.0163889	0.0183333	0.0183333	0.009375	0.015625	0.020625	0.011875	0.0225	0.035	0.00875	0.055	0.023125	0.0225	0.004375	0.01125	0.003125
-15.15	0.0233333	0.0180556	0.014375	0.010625	0.0161111	0.0163889	0.02	0.0166667	0.005625	0.018125	0.011875	0.01125	0.02625	0.0325	0.015	0.061875	0.01875	0.025	0.01375	0.015625	0.0025
-15.05	0.0272222	0.0177778	0.02125	0.006875	0.0180556	0.0180556	0.0183333	0.0175	0.006875	0.019375	0.018125	0.014375	0.0325	0.04	0.018125	0.07375	0.021875	0.021875	0.016875	0.01375	0.004375
-14.95	0.0233333	0.0161111	0.01625	0.00875	0.0186111	0.0186111	0.0125	0.015	0.0075	0.018125	0.013125	0.021875	0.035625	0.03125	0.010625	0.063125	0.018125	0.02375	0.0125	0.02	0.0125
-14.85	0.03	0.0194444	0.020625	0.009375	0.02	0.0208333	0.0208333	0.0208333	0.014375	0.025625	0.02125	0.015	0.03625	0.04125	0.019375	0.075	0.029375	0.024375	0.01625	0.020625	0.005625
-14.75	0.0238889	0.0177778	0.02375	0.00875	0.0180556	0.02	0.0258333	0.0225	0.01	0.0175	0.020625	0.016875	0.03875	0.035625	0.02125	0.08	0.025625	0.0325	0.01875	0.015	0.00625
-14.65	0.0275	0.0205556	0.03375	0.013125	0.0186111	0.025	0.0233333	0.0191667	0.01125	0.013125	0.02625	0.024375	0.040625	0.038125	0.020625	0.074375	0.025	0.034375	0.02125	0.020625	0.01
-14.55	0.0297222	0.0225	0.03125	0.016875	0.0194444	0.0222222	0.0216667	0.0191667	0.01125	0.023125	0.020625	0.02625	0.029375	0.033125	0.01375	0.085	0.025625	0.028125	0.0225	0.018125	0.008125
-14.45	0.0244444	0.0180556	0.025625	0.0175	0.0227778	0.0236111	0.0166667	0.03	0.01	0.0225	0.029375	0.024375	0.045	0.030625	0.015625	0.07875	0.015625	0.0375	0.015625	0.01875	0.01125
-14.35	0.0347222	0.0227778	0.02875	0.015	0.0263889	0.0275	0.0225	0.0325	0.010625	0.023125	0.025625	0.024375	0.038125	0.046875	0.02125	0.1025	0.01875	0.03625	0.02375	0.030625	0.01625
-14.25	0.03	0.0225	0.031875	0.019375	0.0233333	0.0222222	0.0333333	0.0241667	0.010625	0.021875	0.01625	0.029375	0.045	0.03625	0.02	0.09875	0.021875	0.03875	0.019375	0.02125	0.01
-14.15	0.0327778	0.0241667	0.04375	0.0225	0.025	0.0258333	0.025	0.0358333	0.009375	0.025625	0.02625	0.02375	0.04625	0.0375	0.0175	0.098125	0.02375	0.043125	0.0275	0.02375	0.013125
-14.05	0.0366667	0.0241667	0.044375	0.015	0.0302778	0.0338889	0.0258333	0.025	0.01375	0.0425	0.029375	0.03	0.043125	0.038125	0.015	0.115625	0.023125	0.044375	0.030625	0.026875	0.014375
-13.95	0.0363889	0.0269444	0.031875	0.03	0.0263889	0.0263889	0.0233333	0.0275	0.013125	0.024375	0.025	0.02625	0.046875	0.03875	0.013125	0.071875	0.0325	0.053125	0.0225	0.015	0.015
-13.85	0.0436111	0.0288889	0.04125	0.0225	0.0302778	0.0294444	0.0325	0.0433333	0.015625	0.02875	0.04	0.025625	0.045	0.036875	0.0225	0.098125	0.02625	0.05375	0.02875	0.02625	0.01875
-13.75	0.0291667	0.0213889	0.046875	0.026875	0.0269444	0.0325	0.035	0.0216667	0.01625	0.028125	0.031875	0.02875	0.046875	0.040625	0.02375	0.08625	0.03625	0.0525	0.03	0.020625	0.014375
-13.65	0.0419444	0.0247222	0.05	0.025	0.0327778	0.0444444	0.0441667	0.0241667	0.015625	0.043125	0.03875	0.02375	0.05625	0.04125	0.023125	0.1	0.033125	0.051875	0.03625	0.0375	0.018125
-13.55	0.0463889	0.0366667	0.06375	0.031875	0.0258333	0.0355556	0.0508333	0.0458333	0.01625	0.038125	0.03875	0.0325	0.05125	0.04625	0.0175	0.09	0.035625	0.07	0.049375	0.01875	0.03125
-13.45	0.04	0.0247222	0.0525	0.025625	0.0319444	0.0383333	0.0366667	0.0316667	0.01875	0.0325	0.04	0.02875	0.033125	0.04625	0.01875	0.11375	0.0325	0.04375	0.03	0.036875	0.016875
-13.35	0.0419444	0.0327778	0.04625	0.029375	0.0297222	0.0394444	0.0333333	0.0391667	0.01375	0.045	0.04375	0.033125	0.05625	0.03375	0.0225	0.100625	0.03625	0.08	0.048125	0.045	0.020625
-13.25	0.04	0.0252778	0.06375	0.03375	0.0333333	0.0336111	0.0475	0.0283333	0.0175	0.030625	0.04125	0.0225	0.0425	0.04	0.021875	0.093125	0.036875	0.06625	0.040625	0.0375	0.024375
-13.15	0.0483333	0.0322222	0.060625	0.040625	0.0391667	0.0433333	0.045	0.0308333	0.018125	0.040625	0.04875	0.0375	0.059375	0.041875	0.02375	0.11125	0.041875	0.065625	0.04875	0.043125	0.021875
-13.05	0.0516667	0.0283333	0.053125	0.0425	0.0419444	0.0411111	0.0466667	0.0341667	0.019375	0.034375	0.049375	0.029375	0.04625	0.03875	0.031875	0.10125	0.04625	0.08375	0.0525	0.0375	0.029375
-12.95	0.0472222	0.0313889	0.055625	0.04375	0.0358333	0.0386111	0.0425	0.0283333	0.020625	0.045	0.04875	0.03375	0.049375	0.0375	0.025625	0.0975	0.045	0.06125	0.05	0.045625	0.025
-12.85	0.0413889	0.0347222	0.075625	0.036875	0.0438889	0.0477778	0.0508333	0.0458333	0.020625	0.049375	0.059375	0.0375	0.0575	0.048125	0.024375	0.108125	0.050625	0.076875	0.0575	0.0475	0.029375
-12.75	0.0444444	0.0355556	0.049375	0.04625	0.0366667	0.0327778	0.0425	0.0325	0.038125	0.05125	0.05125	0.02875	0.049375	0.03875	0.025	0.114375	0.036875	0.066875	0.05625	0.055	0.0325
-12.65	0.0519444	0.0405556	0.06125	0.029375	0.0405556	0.0461111	0.055	0.0275	0.031875	0.061875	0.059375	0.0425	0.055	0.048125	0.030625	0.100625	0.055	0.074375	0.058125	0.045	0.036875
-12.55	0.0544444	0.0375	0.07125	0.044375	0.0433333	0.0380556	0.0466667	0.0375	0.02625	0.050625	0.064375	0.038125	0.05375	0.04875	0.0325	0.095625	0.04875	0.0725	0.0525	0.054375	0.034375
-12.45	0.0519444	0.0438889	0.05625	0.04375	0.0416667	0.0425	0.0475	0.0358333	0.026875	0.04625	0.06625	0.05125	0.055	0.04	0.034375	0.08375	0.040625	0.0825	0.059375	0.05375	0.031875
-12.35	0.0458333	0.0380556	0.066875	0.04125	0.0430556	0.0511111	0.0641667	0.0325	0.035	0.054375	0.056875	0.041875	0.059375	0.055625	0.03375	0.079375	0.060625	0.100625	0.0625	0.07125	0.03125
-12.25	0.0461111	0.0425	0.06125	0.036875	0.0480556	0.0491667	0.0425	0.0391667	0.026875	0.05375	0.06125	0.03625	0.055625	0.038125	0.033125	0.080625	0.04625	0.075	0.055	0.05125	0.029375
-12.15	0.0622222	0.0391667	0.078125	0.049375	0.0466667	0.0413889	0.0633333	0.0375	0.03875	0.065625	0.076875	0.05625	0.058125	0.04875	0.0375	0.088125	0.049375	0.08875	0.064375	0.064375	0.04625
-12.05	0.0519444	0.0561111	0.0675	0.041875	0.055	0.05	0.0516667	0.0408333	0.036875	0.0725	0.078125	0.03375	0.06625	0.05625	0.039375	0.079375	0.066875	0.108125	0.06125	0.065625	0.053125
-11.95	0.0563889	0.0438889	0.066875	0.049375	0.0547222	0.0483333	0.0458333	0.0325	0.04	0.05	0.075	0.04	0.0625	0.049375	0.03125	0.059375	0.04875	0.093125	0.050625	0.059375	0.031875
-11.85	0.0672222	0.0541667	0.069375	0.05625	0.0513889	0.0569444	0.0683333	0.04	0.041875	0.0575	0.08625	0.0525	0.068125	0.06625	0.041875	0.081875	0.0625	0.109375	0.063125	0.0775	0.04875
-11.75	0.0577778	0.0486111	0.065625	0.05125	0.0558333	0.0438889	0.0525	0.0341667	0.049375	0.05375	0.07625	0.0525	0.06	0.045	0.036875	0.0725	0.055	0.093125	0.066875	0.073125	0.04
-11.65	0.0622222	0.0541667	0.075	0.046875	0.0516667	0.05	0.0641667	0.0508333	0.045	0.07125	0.089375	0.045	0.065625	0.055625	0.055	0.06	0.0675	0.100625	0.08125	0.07875	0.0475
-11.55	0.0641667	0.0508333	0.061875	0.056875	0.0541667	0.0566667	0.0633333	0.0408333	0.041875	0.070625	0.0825	0.05125	0.063125	0.07125	0.050625	0.0575	0.046875	0.093125	0.058125	0.074375	0.04375
-11.45	0.065	0.0513889	0.061875	0.051875	0.0622222	0.0497222	0.0525	0.0391667	0.053125	0.059375	0.0775	0.051875	0.066875	0.045	0.049375	0.061875	0.059375	0.085	0.06875	0.07125	0.043125
-11.35	0.0608333	0.0538889	0.065	0.039375	0.0677778	0.0533333	0.0733333	0.0475	0.043125	0.069375	0.079375	0.060625	0.07875	0.063125	0.04625	0.055625	0.060625	0.10875	0.068125	0.095625	0.046875
-11.25	0.0608333	0.055	0.0725	0.06	0.0575	0.0538889	0.0533333	0.0383333	0.05	0.06125	0.07375	0.041875	0.06375	0.0475	0.05	0.034375	0.05	0.094375	0.0525	0.07875	0.053125
-11.15	0.0616667	0.0597222	0.066875	0.059375	0.0577778	0.0630556	0.0708333	0.0491667	0.059375	0.07125	0.088125	0.04875	0.061875	0.054375	0.04625	0.054375	0.050625	0.10625	0.064375	0.07375	0.07
-11.05	0.0641667	0.0530556	0.068125	0.07	0.0561111	0.0538889	0.0625	0.0541667	0.055625	0.0725	0.070625	0.06125	0.065	0.068125	0.05375	0.041875	0.07375	0.1	0.060625	0.0975	0.05125
-10.95	0.06	0.0488889	0.059375	0.05375	0.0530556	0.0569444	0.0641667	0.0441667	0.044375	0.05625	0.08375	0.046875	0.069375	0.054375	0.051875	0.03875	0.0625	0.094375	0.055625	0.0925	0.051875
-10.85	0.0652778	0.0519444	0.07375	0.0625	0.0602778	0.0655556	0.0825	0.045	0.051875	0.07	0.07625	0.05125	0.07625	0.06125	0.061875	0.044375	0.060625	0.125625	0.074375	0.090625	0.060625
-10.75	0.06	0.0486111	0.05125	0.05875	0.0555556	0.0555556	0.0591667	0.0566667	0.046875	0.06625	0.068125	0.054375	0.0575	0.05875	0.04875	0.028125	0.065625	0.084375	0.07	0.0925	0.0525
-10.65	0.0633333	0.0616667	0.0675	0.068125	0.0638889	0.0588889	0.0808333	0.0483333	0.058125	0.064375	0.0775	0.055	0.065	0.060625	0.059375	0.035625	0.073125	0.099375	0.059375	0.098125	0.0675
-10.55	0.0694444	0.0558333	0.065625	0.064375	0.0611111	0.0619444	0.0716667	0.0483333	0.06	0.066875	0.084375	0.053125	0.07	0.053125	0.05	0.0325	0.06875	0.108125	0.069375	0.09375	0.051875
-10.45	0.0577778	0.0544444	0.065	0.055625	0.0608333	0.0580556	0.0633333	0.0483333	0.06	0.059375	0.074375	0.05875	0.071875	0.0575	0.05	0.039375	0.06125	0.096875	0.060625	0.08375	0.061875
-10.35	0.06	0.0594444	0.06	0.05875	0.0683333	0.0644444	0.0808333	0.0583333	0.05375	0.069375	0.070625	0.066875	0.068125	0.05375	0.045	0.03625	0.063125	0.11125	0.0625	0.10625	0.065625
-10.25	0.0611111	0.06	0.053125	0.06875	0.0530556	0.0530556	0.0658333	0.0566667	0.056875	0.063125	0.068125	0.06	0.05375	0.05	0.065625	0.026875	0.06875	0.11625	0.051875	0.089375	0.069375
-10.15	0.0652778	0.0572222	0.06625	0.070625	0.0644444	0.0644444	0.0816667	0.0575	0.060625	0.059375	0.06875	0.06875	0.07125	0.058125	0.041875	0.033125	0.074375	0.12375	0.05875	0.10625	0.058125
-10.05	0.0769444	0.0555556	0.060625	0.068125	0.0630556	0.0605556	0.0683333	0.05	0.063125	0.06625	0.060625	0.061875	0.07	0.050625	0.053125	0.0325	0.064375	0.110625	0.053125	0.086875	0.075
-9.95	0.0591667	0.0519444	0.055	0.059375	0.06	0.0591667	0.0625	0.0483333	0.054375	0.059375	0.05875	0.05875	0.066875	0.05625	0.049375	0.019375	0.085625	0.098125	0.05375	0.08625	0.06375
-9.85	0.0691667	0.0505556	0.06375	0.066875	0.0638889	0.0675	0.0791667	0.0666667	0.04625	0.06625	0.0625	0.06125	0.07125	0.05875	0.054375	0.033125	0.063125	0.098125	0.073125	0.08875	0.086875
-9.75	0.0625	0.05	0.055	0.058125	0.0658333	0.0575	0.0675	0.0716667	0.058125	0.048125	0.054375	0.045625	0.074375	0.0575	0.05125	0.01875	0.048125	0.099375	0.055625	0.0975	0.061875
-9.65	0.0705556	0.0591667	0.061875	0.0775	0.0647222	0.0655556	0.0783333	0.0558333	0.04875	0.0475	0.055	0.0525	0.080625	0.058125	0.054375	0.021875	0.0775	0.094375	0.05875	0.086875	0.064375
-9.55	0.0672222	0.0533333	0.065625	0.065625	0.0697222	0.0655556	0.065	0.0566667	0.055	0.06375	0.074375	0.05625	0.070625	0.06125	0.05875	0.015	0.071875	0.094375	0.055625	0.09625	0.08125
-9.45	0.0558333	0.0477778	0.07	0.0625	0.0622222	0.0597222	0.0675	0.0575	0.048125	0.055	0.051875	0.0625	0.059375	0.060625	0.044375	0.02	0.065625	0.096875	0.055	0.08625	0.0575
-9.35	0.0669444	0.0466667	0.068125	0.07375	0.0658333	0.055	0.0733333	0.0616667	0.06375	0.049375	0.058125	0.05375	0.059375	0.0675	0.05375	0.01375	0.074375	0.096875	0.05625	0.09375	0.0725
-9.25	0.0580556	0.0527778	0.059375	0.05875	0.0530556	0.0552778	0.0725	0.0741667	0.0575	0.05	0.043125	0.0525	0.06875	0.063125	0.04375	0.013125	0.07375	0.094375	0.056875	0.085	0.069375
-9.15	0.0619444	0.0591667	0.066875	0.058125	0.0647222	0.055	0.0625	0.0658333	0.063125	0.055625	0.051875	0.059375	0.06	0.078125	0.049375	0.02	0.08125	0.084375	0.046875	0.085625	0.07625
-9.05	0.0608333	0.0586111	0.059375	0.06625	0.07	0.0630556	0.0616667	0.0683333	0.065	0.05125	0.051875	0.056875	0.060625	0.06	0.055	0.016875	0.075	0.085625	0.0525	0.085625	0.078125
-8.95	0.0636111	0.0463889	0.066875	0.07625	0.0541667	0.0583333	0.0625	0.0525	0.053125	0.054375	0.04375	0.044375	0.048125	0.0675	0.04625	0.014375	0.073125	0.071875	0.0425	0.079375	0.07875
-8.85	0.0611111	0.0541667	0.07	0.071875	0.0663889	0.0544444	0.055	0.0666667	0.045	0.054375	0.065625	0.049375	0.04875	0.061875	0.045625	0.01625	0.073125	0.071875	0.055625	0.078125	0.074375
-8.75	0.0577778	0.0463889	0.0625	0.05625	0.0563889	0.0505556	0.0608333	0.055	0.061875	0.05875	0.04125	0.055625	0.03625	0.063125	0.04625	0.016875	0.064375	0.07	0.045625	0.068125	0.06125
-8.65	0.06	0.0436111	0.05625	0.06875	0.0597222	0.0513889	0.0633333	0.0591667	0.05125	0.055625	0.05	0.04875	0.054375	0.070625	0.06	0.011875	0.0575	0.074375	0.046875	0.096875	0.068125
-8.55	0.0608333	0.0505556	0.0625	0.060625	0.0566667	0.0522222	0.0575	0.0675	0.054375	0.050625	0.039375	0.03625	0.050625	0.063125	0.0525	0.010625	0.075625	0.074375	0.054375	0.064375	0.07
-8.45	0.0566667	0.0458333	0.050625	0.06125	0.0591667	0.0458333	0.055	0.0491667	0.050625	0.05375	0.055625	0.05125	0.03875	0.05375	0.064375	0.00875	0.0675	0.076875	0.034375	0.071875	0.063125
-8.35	0.0616667	0.0433333	0.055625	0.058125	0.0641667	0.0508333	0.0583333	0.0716667	0.060625	0.04125	0.065625	0.03875	0.05625	0.053125	0.05625	0.01125	0.074375	0.068125	0.056875	0.0775	0.053125
-8.25	0.0552778	0.0475	0.04875	0.0425	0.0597222	0.0508333	0.0383333	0.0475	0.050625	0.048125	0.045625	0.0425	0.053125	0.051875	0.05375	0.00625	0.065625	0.055625	0.0375	0.0625	0.05625
-8.15	0.0658333	0.0516667	0.04875	0.0625	0.0591667	0.0516667	0.0541667	0.0575	0.055	0.04125	0.06875	0.046875	0.055	0.055	0.059375	0.008125	0.059375	0.06625	0.04125	0.066875	0.055625
-8.05	0.0644444	0.0408333	0.04875	0.066875	0.0608333	0.0455556	0.0441667	0.06	0.0525	0.034375	0.05375	0.04375	0.04375	0.06625	0.05625	0.009375	0.06125	0.06375	0.040625	0.073125	0.059375
-7.95	0.0608333	0.0388889	0.048125	0.0575	0.0566667	0.0441667	0.0416667	0.0608333	0.049375	0.025	0.04	0.040625	0.040625	0.04625	0.051875	0.00625	0.054375	0.061875	0.03125	0.068125	0.0575
-7.85	0.0658333	0.0425	0.043125	0.05625	0.0536111	0.0463889	0.0533333	0.0766667	0.049375	0.04	0.04875	0.034375	0.0425	0.0525	0.058125	0.009375	0.070625	0.076875	0.0375	0.076875	0.05125
-7.75	0.0563889	0.04	0.030625	0.054375	0.0583333	0.0444444	0.0541667	0.0416667	0.050625	0.04125	0.046875	0.04125	0.041875	0.05625	0.0475	0.006875	0.056875	0.05875	0.03125	0.06875	0.039375
-7.65	0.0588889	0.0413889	0.04875	0.06	0.0652778	0.0455556	0.0458333	0.0558333	0.056875	0.0425	0.05875	0.0375	0.043125	0.055	0.06375	0.005625	0.05375	0.0725	0.035625	0.055625	0.049375
-7.55	0.0586111	0.0488889	0.04625	0.048125	0.0661111	0.0411111	0.0433333	0.0566667	0.054375	0.0325	0.046875	0.054375	0.043125	0.0575	0.05	0.005	0.06625	0.0725	0.03625	0.064375	0.045
-7.45	0.0494444	0.0419444	0.0375	0.059375	0.0555556	0.0347222	0.05	0.065	0.04375	0.034375	0.04375	0.049375	0.04	0.04875	0.050625	0.001875	0.045625	0.05875	0.033125	0.058125	0.048125
-7.35	0.0555556	0.0447222	0.036875	0.059375	0.0583333	0.0405556	0.0575	0.0608333	0.04875	0.035625	0.04625	0.045625	0.043125	0.046875	0.05375	0.004375	0.060625	0.0675	0.04125	0.06375	0.040625
-7.25	0.0508333	0.0397222	0.041875	0.059375	0.0475	0.0372222	0.04	0.0691667	0.041875	0.028125	0.041875	0.0375	0.03625	0.03875	0.051875	0.003125	0.048125	0.045625	0.0275	0.05125	0.04
-7.15	0.0572222	0.0436111	0.026875	0.06625	0.0511111	0.0388889	0.0516667	0.0683333	0.039375	0.033125	0.0475	0.04625	0.041875	0.051875	0.04875	0.004375	0.0475	0.046875	0.035	0.05625	0.035
-7.05	0.0547222	0.0411111	0.0325	0.054375	0.0536111	0.0394444	0.05	0.0691667	0.046875	0.034375	0.035	0.04375	0.02625	0.06125	0.055	0.00375	0.04875	0.049375	0.0325	0.049375	0.05
-6.95	0.0533333	0.0366667	0.02125	0.044375	0.0488889	0.03	0.0433333	0.0658333	0.0525	0.045625	0.03875	0.0325	0.033125	0.043125	0.051875	0.00375	0.043125	0.050625	0.029375	0.04875	0.04
-6.85	0.0536111	0.0419444	0.029375	0.0625	0.0516667	0.0375	0.0441667	0.0716667	0.0575	0.03125	0.03625	0.04375	0.03125	0.050625	0.053125	0.003125	0.0425	0.03875	0.025	0.05125	0.03875
-6.75	0.0488889	0.0352778	0.02375	0.059375	0.0486111	0.0286111	0.0383333	0.0608333	0.045	0.03125	0.03	0.030625	0.03	0.0325	0.040625	0.003125	0.02875	0.036875	0.02125	0.05	0.039375
-6.65	0.0516667	0.0361111	0.0225	0.0675	0.0505556	0.0391667	0.0408333	0.0591667	0.049375	0.04375	0.041875	0.040625	0.03625	0.039375	0.045625	0.0025	0.036875	0.05	0.02875	0.048125	0.035
-6.55	0.0483333	0.0352778	0.02	0.066875	0.0527778	0.0344444	0.0508333	0.0816667	0.044375	0.03875	0.03375	0.04125	0.024375	0.045	0.040625	0.001875	0.03625	0.039375	0.024375	0.04375	0.043125
-6.45	0.0458333	0.03	0.023125	0.06	0.0475	0.0336111	0.04	0.0608333	0.0375	0.03125	0.03375	0.04	0.030625	0.03875	0.039375	0.000625	0.0275	0.03625	0.020625	0.034375	0.039375
-6.35	0.0422222	0.0308333	0.023125	0.065	0.0525	0.0325	0.0366667	0.0616667	0.048125	0.04375	0.038125	0.033125	0.02125	0.03625	0.048125	0.0025	0.02875	0.031875	0.024375	0.038125	0.04
-6.25	0.0413889	0.0311111	0.019375	0.046875	0.0394444	0.0247222	0.0366667	0.0516667	0.044375	0.03125	0.034375	0.040625	0.02625	0.025625	0.04375	0.00125	0.021875	0.026875	0.015625	0.0275	0.025
-6.15	0.05	0.0305556	0.013125	0.04625	0.0519444	0.0325	0.0383333	0.0475	0.04875	0.039375	0.039375	0.04125	0.0225	0.033125	0.044375	0.001875	0.019375	0.026875	0.01375	0.03625	0.043125
-6.05	0.045	0.0311111	0.00875	0.0525	0.0477778	0.0316667	0.0341667	0.0525	0.05625	0.04	0.03875	0.040625	0.021875	0.031875	0.046875	0.001875	0.018125	0.0275	0.01375	0.030625	0.03125
-5.95	0.0441667	0.0258333	0.013125	0.051875	0.0422222	0.0263889	0.0275	0.0391667	0.04625	0.03125	0.028125	0.039375	0.02	0.0325	0.040625	0.00125	0.021875	0.0225	0.015625	0.023125	0.02875
-5.85	0.0391667	0.025	0.008125	0.046875	0.0369444	0.0308333	0.0341667	0.0466667	0.05	0.030625	0.036875	0.035625	0.020625	0.035625	0.040625	0	0.019375	0.02375	0.013125	0.036875	0.035625
-5.75	0.0375	0.0275	0.00375	0.058125	0.0375	0.0241667	0.03	0.0416667	0.038125	0.030625	0.034375	0.03875	0.02125	0.021875	0.03625	0.00125	0.026875	0.02375	0.011875	0.025	0.028125
-5.65	0.0452778	0.0241667	0.008125	0.05875	0.0466667	0.0263889	0.0366667	0.0316667	0.051875	0.028125	0.030625	0.043125	0.02	0.024375	0.0475	0	0.021875	0.020625	0.011875	0.031875	0.024375
-5.55	0.0375	0.0311111	0.009375	0.05375	0.0419444	0.0252778	0.0325	0.0366667	0.03	0.036875	0.03125	0.034375	0.023125	0.0275	0.04125	0	0.016875	0.015	0.01375	0.02375	0.031875
-5.45	0.0394444	0.03	0.0075	0.040625	0.0355556	0.0241667	0.0325	0.04	0.03875	0.021875	0.039375	0.035625	0.025625	0.028125	0.0475	0.00125	0.02	0.015625	0.009375	0.02	0.02875
-5.35	0.0388889	0.0255556	0.006875	0.055625	0.0363889	0.0286111	0.0208333	0.0333333	0.04	0.033125	0.034375	0.039375	0.0275	0.02375	0.043125	0.00125	0.011875	0.0225	0.01375	0.025625	0.0275
-5.25	0.035	0.0205556	0.005625	0.045	0.0369444	0.0241667	0.0258333	0.0283333	0.028125	0.02875	0.03	0.03625	0.0125	0.030625	0.045	0.000625	0.015625	0.014375	0.013125	0.019375	0.02125
-5.15	0.0366667	0.0238889	0.0025	0.0525	0.0330556	0.0252778	0.0208333	0.0241667	0.0325	0.03	0.055625	0.03875	0.019375	0.021875	0.045	0.00125	0.03	0.014375	0.015	0.021875	0.03375
-5.05	0.0366667	0.0277778	0.005	0.045625	0.0344444	0.0247222	0.0266667	0.0283333	0.036875	0.028125	0.04625	0.03625	0.02375	0.035	0.043125	0	0.02	0.01375	0.010625	0.02125	0.038125
-4.95	0.0341667	0.0216667	0.004375	0.043125	0.03	0.0241667	0.0208333	0.0191667	0.025625	0.026875	0.03625	0.0225	0.016875	0.026875	0.040625	0	0.02625	0.00875	0.008125	0.0125	0.025
-4.85	0.0308333	0.0205556	0.005625	0.04	0.0333333	0.0286111	0.0208333	0.0308333	0.03375	0.026875	0.04	0.036875	0.030625	0.028125	0.04125	0	0.02375	0.008125	0.00875	0.02	0.03625
-4.75	0.0322222	0.0211111	0.001875	0.038125	0.0286111	0.0230556	0.0258333	0.0283333	0.038125	0.02125	0.041875	0.035625	0.020625	0.0225	0.04625	0	0.024375	0.011875	0.0075	0.019375	0.03625
-4.65	0.0363889	0.0236111	0.00375	0.04	0.0358333	0.0258333	0.0258333	0.0333333	0.033125	0.03375	0.05125	0.034375	0.024375	0.028125	0.04625	0	0.03	0.013125	0.00875	0.02	0.0325
-4.55	0.0286111	0.0230556	0.00375	0.04375	0.0272222	0.0269444	0.0275	0.0225	0.038125	0.03	0.040625	0.038125	0.026875	0.02875	0.05875	0	0.025	0.013125	0.010625	0.019375	0.03375
-4.45	0.0336111	0.0219444	0.003125	0.033125	0.0333333	0.0247222	0.0183333	0.0216667	0.033125	0.03	0.0375	0.03	0.019375	0.03	0.0475	0	0.04375	0.005	0.011875	0.02125	0.029375
-4.35	0.0316667	0.025	0.00625	0.03625	0.0263889	0.0272222	0.0275	0.0208333	0.0325	0.029375	0.0375	0.025	0.018125	0.035625	0.051875	0	0.038125	0.01	0.00875	0.0175	0.045625
-4.25	0.0252778	0.0205556	0.001875	0.02875	0.0238889	0.0277778	0.0283333	0.0183333	0.038125	0.02875	0.02625	0.033125	0.021875	0.02625	0.03875	0	0.03875	0.008125	0.009375	0.0175	0.040625
-4.15	0.03	0.0275	0.0025	0.039375	0.0291667	0.0355556	0.0283333	0.015	0.04125	0.023125	0.0325	0.040625	0.021875	0.028125	0.054375	0	0.0425	0.008125	0.0175	0.023125	0.04375
-4.05	0.0311111	0.0294444	0.006875	0.035	0.0294444	0.0388889	0.0291667	0.0183333	0.033125	0.0325	0.0425	0.04125	0.0325	0.035625	0.040625	0	0.054375	0.008125	0.015	0.019375	0.041875
-3.95	0.03	0.0308333	0.0025	0.03875	0.0247222	0.025	0.0225	0.0225	0.03875	0.024375	0.03375	0.0325	0.025	0.024375	0.035625	0	0.0425	0.004375	0.0125	0.0175	0.0425
-3.85	0.0283333	0.0330556	0.009375	0.04125	0.035	0.0375	0.0316667	0.025	0.044375	0.043125	0.04375	0.0425	0.02625	0.031875	0.045	0	0.048125	0.00625	0.025	0.02625	0.04625
-3.75	0.0252778	0.0347222	0.0075	0.04	0.03	0.0366667	0.0233333	0.0233333	0.04125	0.02875	0.034375	0.038125	0.01625	0.030625	0.039375	0	0.06875	0.00125	0.02125	0.016875	0.04
-3.65	0.0280556	0.0377778	0.011875	0.035625	0.0286111	0.0377778	0.0308333	0.0233333	0.040625	0.040625	0.034375	0.034375	0.0275	0.049375	0.026875	0	0.05375	0.0025	0.02875	0.025625	0.045
-3.55	0.0219444	0.0422222	0.00875	0.03625	0.0308333	0.0394444	0.03	0.0275	0.04375	0.0325	0.041875	0.0325	0.021875	0.05	0.02875	0	0.0575	0.00375	0.0325	0.02625	0.04125
-3.45	0.0269444	0.0413889	0.008125	0.023125	0.0325	0.0358333	0.0325	0.0216667	0.03625	0.045625	0.02875	0.03625	0.025625	0.05125	0.02625	0	0.070625	0.0075	0.033125	0.016875	0.033125
-3.35	0.0269444	0.0461111	0.01625	0.03375	0.0372222	0.0494444	0.0316667	0.0308333	0.056875	0.045	0.034375	0.046875	0.026875	0.03875	0.023125	0	0.06625	0.001875	0.04375	0.020625	0.03875
-3.25	0.0275	0.0469444	0.02125	0.035625	0.0272222	0.0430556	0.0191667	0.03	0.04375	0.039375	0.028125	0.04375	0.020625	0.04	0.011875	0	0.0675	0.003125	0.031875	0.02125	0.044375
-3.15	0.0311111	0.0611111	0.025625	0.02875	0.0341667	0.0544444	0.0266667	0.0366667	0.040625	0.04125	0.035	0.055	0.035	0.0625	0.02125	0	0.081875	0.005	0.041875	0.014375	0.030625
-3.05	0.0333333	0.06	0.026875	0.03625	0.0380556	0.065	0.0383333	0.0291667	0.0525	0.04875	0.034375	0.04875	0.034375	0.058125	0.013125	0	0.075625	0.000625	0.0475	0.01625	0.04375
-2.95	0.03	0.0569444	0.045	0.03125	0.0377778	0.0530556	0.0266667	0.0475	0.05625	0.046875	0.02875	0.049375	0.03	0.053125	0.020625	0	0.065625	0.003125	0.034375	0.01125	0.03875
-2.85	0.0388889	0.0652778	0.051875	0.049375	0.0408333	0.0652778	0.0416667	0.0375	0.055	0.0625	0.03125	0.0525	0.033125	0.060625	0.018125	0	0.084375	0.0025	0.055625	0.015625	0.03625
-2.75	0.0377778	0.0713889	0.05	0.034375	0.0461111	0.0688889	0.0316667	0.0408333	0.043125	0.040625	0.0275	0.07	0.03625	0.059375	0.01625	0	0.060625	0.001875	0.046875	0.010625	0.048125
-2.65	0.0441667	0.075	0.073125	0.035625	0.0502778	0.0719444	0.0391667	0.0483333	0.05125	0.055625	0.030625	0.066875	0.051875	0.061875	0.016875	0	0.0775	0.00125	0.084375	0.0175	0.049375
-2.55	0.0411111	0.0683333	0.083125	0.04375	0.0494444	0.0827778	0.0375	0.0533333	0.06125	0.055625	0.025	0.058125	0.04875	0.061875	0.01375	0	0.0775	0	0.07625	0.016875	0.050625
-2.45	0.0344444	0.0675	0.075625	0.0475	0.0491667	0.0727778	0.0316667	0.0433333	0.048125	0.04875	0.0225	0.056875	0.04875	0.059375	0.014375	0	0.058125	0.000625	0.085625	0.009375	0.045625
-2.35	0.0402778	0.0819444	0.09375	0.060625	0.0511111	0.0933333	0.0575	0.0625	0.051875	0.051875	0.03125	0.074375	0.0475	0.04875	0.009375	0	0.06375	0.000625	0.105625	0.015	0.05625
-2.25	0.0338889	0.0722222	0.099375	0.04875	0.0413889	0.0777778	0.0391667	0.06	0.045	0.050625	0.030625	0.056875	0.045625	0.045	0.015	0	0.048125	0	0.1025	0.0075	0.061875
-2.15	0.0394444	0.0783333	0.126875	0.0575	0.045	0.085	0.0433333	0.06	0.051875	0.0575	0.030625	0.061875	0.065	0.061875	0.01125	0	0.061875	0.00125	0.116875	0.01125	0.056875
-2.05	0.0386111	0.0763889	0.154375	0.046875	0.0508333	0.0847222	0.0466667	0.0866667	0.056875	0.044375	0.035	0.06375	0.06875	0.060625	0.009375	0	0.05125	0.000625	0.110625	0.015	0.056875
-1.95	0.0333333	0.0713889	0.15375	0.055	0.0491667	0.08	0.0433333	0.0666667	0.051875	0.055625	0.030625	0.05	0.05125	0.045	0.0125	0	0.041875	0	0.12625	0.010625	0.0575
-1.85	0.0386111	0.0805556	0.17125	0.055	0.0591667	0.0777778	0.055	0.0708333	0.0375	0.06375	0.034375	0.06125	0.05125	0.05	0.009375	0	0.045625	0.000625	0.12	0.01375	0.06875
-1.75	0.0327778	0.0663889	0.145625	0.055	0.0466667	0.0722222	0.0541667	0.0558333	0.04375	0.07	0.030625	0.050625	0.04875	0.031875	0.010625	0	0.029375	0	0.119375	0.01625	0.064375
-1.65	0.0369444	0.07	0.160625	0.055	0.0572222	0.0636111	0.0458333	0.0716667	0.04625	0.058125	0.02625	0.05875	0.05375	0.0425	0.0075	0	0.03125	0	0.1075	0.0175	0.064375
-1.55	0.0361111	0.0597222	0.144375	0.05375	0.0505556	0.0572222	0.0666667	0.0691667	0.0325	0.058125	0.036875	0.044375	0.029375	0.0375	0.00625	0	0.026875	0.00125	0.100625	0.02	0.056875
-1.45	0.0269444	0.0519444	0.141875	0.045625	0.0433333	0.0525	0.0633333	0.0658333	0.04375	0.04625	0.030625	0.045	0.034375	0.03375	0.00375	0	0.026875	0	0.080625	0.01625	0.0475
-1.35	0.0322222	0.0519444	0.126875	0.04375	0.0555556	0.0563889	0.0566667	0.0733333	0.043125	0.054375	0.035625	0.045	0.0325	0.026875	0.01	0	0.020625	0.00125	0.08125	0.018125	0.05125
-1.25	0.0283333	0.0433333	0.09125	0.040625	0.0425	0.0369444	0.0491667	0.0683333	0.03125	0.04875	0.03125	0.03375	0.029375	0.029375	0.005	0	0.02	0.000625	0.06375	0.015625	0.041875
-1.15	0.0311111	0.0380556	0.09125	0.045	0.0505556	0.0452778	0.0641667	0.0641667	0.040625	0.046875	0.023125	0.04375	0.02375	0.03375	0.005	0	0.0225	0.001875	0.06875	0.019375	0.040625
-1.05	0.0216667	0.0361111	0.07375	0.03875	0.0486111	0.0361111	0.0575	0.0625	0.043125	0.041875	0.033125	0.03875	0.018125	0.02125	0.0075	0	0.013125	0.000625	0.06	0.0175	0.03375
-0.95	0.0208333	0.0263889	0.045	0.03375	0.0369444	0.0302778	0.0525	0.0591667	0.023125	0.035625	0.02875	0.028125	0.01875	0.019375	0.005625	0	0.011875	0.00125	0.039375	0.01375	0.033125
-0.85	0.0205556	0.0227778	0.045625	0.030625	0.0425	0.0286111	0.05	0.0475	0.03125	0.043125	0.0225	0.033125	0.018125	0.016875	0.00625	0	0.013125	0.000625	0.04	0.011875	0.03125
-0.75	0.0158333	0.0163889	0.02875	0.025	0.0394444	0.0213889	0.0475	0.0433333	0.026875	0.02625	0.024375	0.033125	0.01375	0.0175	0.003125	0	0.010625	0	0.028125	0.005625	0.024375
-0.65	0.0175	0.0211111	0.02375	0.028125	0.0425	0.0241667	0.0458333	0.045	0.02625	0.025	0.02375	0.03	0.00875	0.019375	0.005	0	0.01125	0.000625	0.028125	0.006875	0.013125
-0.55	0.0158333	0.0136111	0.013125	0.025625	0.04	0.0216667	0.0325	0.0375	0.01875	0.0325	0.024375	0.03375	0.01625	0.0125	0.00625	0	0.009375	0.000625	0.023125	0.00875	0.01625
-0.45	0.0125	0.01	0.0175	0.021875	0.0361111	0.0163889	0.0275	0.0216667	0.0175	0.02625	0.019375	0.025625	0.008125	0.006875	0.0075	0	0.005625	0	0.0125	0.00625	0.013125
-0.35	0.0127778	0.00944444	0.011875	0.015	0.0394444	0.0147222	0.0416667	0.0425	0.01625	0.029375	0.021875	0.025	0.00875	0.006875	0.008125	0	0.0075	0.001875	0.0225	0.005625	0.01125
-0.25	0.0108333	0.00888889	0.01375	0.01875	0.0297222	0.0127778	0.0341667	0.0375	0.01375	0.03125	0.01625	0.018125	0.008125	0.01125	0.00875	0	0.00375	0.001875	0.011875	0.0025	0.00875
-0.15	0.0122222	0.00666667	0.01	0.015625	0.0383333	0.0122222	0.0366667	0.0291667	0.013125	0.016875	0.01125	0.0225	0.011875	0.006875	0.004375	0	0.008125	0.000625	0.008125	0.005	0.005
-0.05	0.00944444	0.00472222	0.005625	0.013125	0.0372222	0.0108333	0.0308333	0.0266667	0.01625	0.02	0.011875	0.0225	0.00375	0.00625	0.00625	0	0.005625	0.000625	0.011875	0.003125	0.00375
0.05	0.00833333	0.00527778	0.005	0.01375	0.0313889	0.00833333	0.025	0.0275	0.0175	0.01625	0.00875	0.01625	0.00625	0.005	0.006875	0	0.005	0.00125	0.00375	0.0025	0.00375
0.15	0.0102778	0.00472222	0.001875	0.01	0.0316667	0.01	0.0333333	0.0208333	0.015	0.018125	0.01	0.0175	0.005625	0.001875	0.00625	0	0.005625	0.000625	0.008125	0.00375	0.004375
0.25	0.00583333	0.00361111	0.00375	0.01125	0.0347222	0.00888889	0.0291667	0.0225	0.010625	0.018125	0.015625	0.01375	0.005	0.001875	0.006875	0	0.00625	0	0.005625	0.00125	0.001875
0.35	0.00777778	0.00416667	0.003125	0.0125	0.0275	0.00805556	0.0208333	0.0216667	0.0125	0.02125	0.01	0.018125	0.00375	0.001875	0.009375	0	0.00375	0	0.003125	0.004375	0.001875
0.45	0.00861111	0.00222222	0.000625	0.011875	0.0302778	0.00861111	0.0233333	0.0208333	0.0075	0.015625	0.015625	0.015625	0.00625	0.00375	0.01125	0	0.004375	0	0.001875	0.004375	0.00375
0.55	0.00805556	0.00222222	0.00125	0.011875	0.0258333	0.00638889	0.0141667	0.0225	0.01375	0.0125	0.00875	0.009375	0.005	0.00375	0.013125	0	0.005	0	0.0025	0.001875	0.00125
0.65	0.00972222	0.00166667	0.000625	0.008125	0.0261111	0.0075	0.0233333	0.0141667	0.009375	0.018125	0.01125	0.018125	0.0075	0.00375	0.015	0	0.005	0	0.003125	0.0025	0.00125
0.75	0.00777778	0.0025	0.00125	0.004375	0.0230556	0.00583333	0.01	0.0175	0.013125	0.0125	0.01125	0.010625	0.006875	0.0025	0.01625	0	0.0025	0	0.000625	0.0025	0.00125
0.85	0.00972222	0.00111111	0.001875	0.010625	0.0219444	0.00666667	0.0225	0.02	0.011875	0.010625	0.006875	0.016875	0.004375	0.0025	0.023125	0	0.00625	0	0.001875	0.001875	0.000625
0.95	0.01	0	0.00125	0.008125	0.0241667	0.00611111	0.0125	0.0241667	0.008125	0.015	0.01	0.016875	0.005625	0.0025	0.02	0	0.005625	0	0.00125	0.0025	0
1.05	0.00861111	0.000277778	0.000625	0.006875	0.0175	0.00861111	0.01	0.0141667	0.011875	0.0075	0.009375	0.01	0.0025	0.00125	0.029375	0	0.004375	0	0.000625	0.001875	0.000625
1.15	0.0122222	0	0.00125	0.006875	0.0216667	0.00555556	0.0166667	0.0191667	0.02	0.0175	0.01	0.010625	0.0025	0.00125	0.025	0	0.0025	0	0.000625	0.00125	0
1.25	0.00916667	0	0	0.00625	0.0141667	0.00583333	0.0108333	0.0133333	0.014375	0.01375	0.010625	0.00875	0.00625	0	0.030625	0	0.0025	0	0.000625	0.00125	0
1.35	0.0125	0.000555556	0.00125	0.003125	0.0197222	0.00555556	0.01	0.0183333	0.0175	0.01125	0.011875	0.0125	0.004375	0.000625	0.048125	0	0.004375	0	0.000625	0.0025	0.00125
1.45	0.0102778	0	0	0.000625	0.0161111	0.00416667	0.0133333	0.0241667	0.015625	0.011875	0.0125	0.018125	0.0075	0.000625	0.039375	0	0.000625	0	0	0.000625	0
1.55	0.0116667	0.000277778	0.00125	0.0025	0.0108333	0.00638889	0.0175	0.015	0.01875	0.01	0.010625	0.011875	0.003125	0.000625	0.0625	0	0	0	0	0.000625	0.000625
1.65	0.00944444	0.000277778	0.000625	0.001875	0.015	0.005	0.0133333	0.0133333	0.02	0.010625	0.01	0.01125	0.003125	0.00125	0.05875	0	0.000625	0	0	0.00125	0.000625
1.75	0.00611111	0	0.00125	0.001875	0.0119444	0.00666667	0.005	0.0166667	0.03	0.01375	0.01	0.00875	0.005	0.001875	0.073125	0	0.00125	0	0	0	0
1.85	0.00888889	0.000277778	0	0.0025	0.0116667	0.00444444	0.01	0.015	0.033125	0.01125	0.008125	0.009375	0.003125	0.00125	0.066875	0	0.00125	0	0	0.00125	0
1.95	0.00722222	0	0.000625	0	0.0113889	0.00305556	0.0075	0.0225	0.031875	0.015625	0.0125	0.0075	0.006875	0	0.060625	0	0	0	0	0	0
2.05	0.00694444	0	0	0.001875	0.0108333	0.00333333	0.005	0.0141667	0.025	0.011875	0.01	0.01625	0.004375	0.000625	0.0775	0	0.000625	0	0	0.000625	0
2.15	0.00638889	0	0	0.00125	0.0119444	0.00583333	0.00833333	0.0225	0.0325	0.014375	0.011875	0.015625	0.00375	0	0.090625	0	0.00125	0	0	0	0
2.25	0.005	0	0	0	0.0116667	0.00333333	0.0116667	0.0116667	0.025625	0.0075	0.01	0.010625	0.003125	0	0.0775	0	0	0	0	0	0
2.35	0.0075	0	0	0.00125	0.00888889	0.00583333	0.00916667	0.00833333	0.036875	0.011875	0.01375	0.014375	0.001875	0.000625	0.090625	0	0.00125	0	0	0	0
2.45	0.00305556	0	0	0.000625	0.0116667	0.005	0.00583333	0.0116667	0.038125	0.01375	0.015625	0.015625	0.00125	0.00125	0.085	0	0	0	0	0	0
2.55	0.00166667	0	0	0.00125	0.0102778	0.00638889	0.00833333	0.0116667	0.03125	0.008125	0.010625	0.009375	0.001875	0.000625	0.090625	0	0.000625	0	0	0	0
2.65	0.00361111	0	0	0	0.0105556	0.00472222	0.00833333	0.0108333	0.04125	0.011875	0.010625	0.01	0.000625	0	0.09	0	0.001875	0	0	0.000625	0
2.75	0.00305556	0	0	0	0.0075	0.0025	0.0025	0.01	0.02875	0.015	0.02	0.0125	0	0.000625	0.085625	0	0.00125	0	0	0	0
2.85	0.00222222	0	0	0	0.0111111	0.00388889	0.005	0.015	0.03	0.01375	0.0125	0.01125	0.000625	0.001875	0.09375	0	0.000625	0	0	0	0
2.95	0.0025	0	0	0	0.00972222	0.00333333	0.00416667	0.005	0.028125	0.013125	0.02	0.015	0.000625	0.000625	0.078125	0	0.00125	0	0	0	0
3.05	0.00361111	0	0	0	0.00833333	0.00416667	0.00416667	0.0075	0.028125	0.011875	0.01875	0.0175	0.000625	0.00125	0.065	0	0.005625	0	0	0	0
3.15	0.00277778	0	0	0	0.00944444	0.00305556	0.0025	0.00416667	0.036875	0.0125	0.0175	0.013125	0.001875	0.00125	0.069375	0	0.001875	0	0	0	0
3.25	0.00361111	0	0	0.000625	0.0130556	0.00305556	0.00333333	0.00666667	0.023125	0.014375	0.015	0.011875	0.000625	0.0025	0.068125	0	0.005625	0	0	0	0
3.35	0.00444444	0	0	0	0.0105556	0.00138889	0.00583333	0.0116667	0.03125	0.01	0.01625	0.0225	0	0.003125	0.07375	0	0.00375	0	0	0	0
3.45	0.00555556	0	0	0.000625	0.0130556	0.00277778	0.0075	0.01	0.018125	0.015	0.0225	0.015625	0.00125	0.004375	0.066875	0	0.003125	0	0	0	0
3.55	0.00416667	0	0	0	0.0133333	0.0025	0.00333333	0.00916667	0.015625	0.00875	0.01375	0.01625	0.000625	0.003125	0.048125	0	0.00875	0	0	0	0
3.65	0.0025	0	0	0	0.0152778	0.00444444	0.00666667	0.0108333	0.0325	0.013125	0.01375	0.02375	0.00125	0.005	0.045	0	0.0075	0	0	0.000625	0
3.75	0.00194444	0.000277778	0	0	0.0136111	0.00416667	0.00416667	0.00416667	0.02625	0.01	0.01875	0.01625	0.000625	0.003125	0.043125	0	0.006875	0	0	0	0
3.85	0.00388889	0	0	0	0.0155556	0.005	0.005	0.0075	0.0275	0.014375	0.016875	0.016875	0.003125	0.00625	0.041875	0	0.011875	0	0	0	0
3.95	0.00444444	0	0	0	0.0136111	0.00166667	0.00916667	0.00916667	0.023125	0.013125	0.0175	0.019375	0.00375	0.00625	0.045625	0	0.015	0	0	0	0.000625
4.05	0.00222222	0	0	0	0.0125	0.00527778	0.00666667	0.00583333	0.019375	0.009375	0.019375	0.021875	0.00375	0.009375	0.04	0	0.008125	0	0	0	0.000625
4.15	0.00305556	0	0	0.00125	0.0172222	0.00638889	0.005	0.0133333	0.015625	0.0175	0.01375	0.016875	0.006875	0.01125	0.035	0	0.02125	0	0	0.000625	0.001875
4.25	0.00388889	0	0	0	0.0161111	0.00583333	0.01	0.0116667	0.019375	0.01375	0.01625	0.02375	0.005625	0.010625	0.033125	0	0.0175	0	0	0	0
4.35	0.005	0.000833333	0	0	0.0205556	0.00638889	0.0125	0.0125	0.02625	0.011875	0.018125	0.02125	0.003125	0.01	0.02875	0	0.030625	0	0	0	0.0025
4.45	0.00472222	0.00111111	0	0.00125	0.0169444	0.0102778	0.0075	0.0125	0.024375	0.01875	0.016875	0.0175	0.011875	0.01375	0.0275	0	0.0375	0	0	0	0.000625
4.55	0.00388889	0.000555556	0	0.001875	0.0241667	0.00583333	0.01	0.0191667	0.021875	0.016875	0.019375	0.019375	0.005	0.00625	0.02125	0	0.0425	0	0	0	0.000625
4.65	0.00555556	0.000555556	0	0.004375	0.0266667	0.0136111	0.0233333	0.0183333	0.0225	0.01875	0.01125	0.02625	0.008125	0.01875	0.02125	0	0.045625	0	0	0	0.000625
4.75	0.00361111	0.000833333	0	0.000625	0.0263889	0.0111111	0.0108333	0.0175	0.010625	0.013125	0.01875	0.026875	0.009375	0.009375	0.0175	0	0.05375	0	0	0.000625	0.001875
4.85	0.005	0.00166667	0	0.004375	0.0277778	0.0169444	0.0133333	0.0225	0.01875	0.02125	0.014375	0.021875	0.013125	0.013125	0.015625	0	0.058125	0	0.00125	0.00125	0.004375
4.95	0.00583333	0.00194444	0	0.009375	0.0380556	0.0163889	0.015	0.0325	0.019375	0.02125	0.0225	0.034375	0.009375	0.01375	0.015	0	0.070625	0	0.000625	0.00125	0.0025
5.05	0.00277778	0.005	0	0.006875	0.0363889	0.0180556	0.015	0.015	0.0275	0.014375	0.010625	0.02375	0.011875	0.020625	0.008125	0	0.071875	0	0	0.001875	0.00125
5.15	0.005	0.00555556	0	0.006875	0.0394444	0.0261111	0.0283333	0.0316667	0.020625	0.0175	0.015	0.02875	0.018125	0.023125	0.0075	0	0.079375	0	0.000625	0.00125	0.0075
5.25	0.00361111	0.00388889	0	0.01	0.0372222	0.0275	0.02	0.03	0.02125	0.016875	0.018125	0.025	0.020625	0.024375	0.004375	0	0.08375	0	0.001875	0.00125	0.005
5.35	0.00444444	0.00916667	0	0.009375	0.0366667	0.0222222	0.0325	0.0325	0.026875	0.02375	0.01625	0.035	0.02	0.02375	0.00625	0	0.093125	0	0.00125	0	0.005625
5.45	0.00611111	0.0122222	0	0.008125	0.0425	0.0311111	0.0291667	0.0333333	0.02375	0.025625	0.01875	0.029375	0.014375	0.024375	0.0075	0	0.085	0	0.006875	0.00375	0.005625
5.55	0.00583333	0.02	0	0.0125	0.0419444	0.0313889	0.0391667	0.0425	0.02875	0.021875	0.016875	0.03	0.02625	0.025625	0.0075	0	0.07125	0	0.0025	0.003125	0.0075
5.65	0.00583333	0.0241667	0	0.01125	0.05	0.0386111	0.0391667	0.0391667	0.026875	0.029375	0.01875	0.041875	0.026875	0.033125	0.0025	0	0.0975	0	0.008125	0.00375	0.010625
5.75	0.00527778	0.03	0	0.01375	0.0461111	0.0338889	0.0316667	0.0583333	0.021875	0.02875	0.011875	0.041875	0.025	0.029375	0.0025	0	0.085	0	0.00875	0.00125	0.00875
5.85	0.00666667	0.0383333	0.000625	0.021875	0.06	0.0416667	0.0433333	0.0591667	0.0375	0.045	0.01375	0.04125	0.034375	0.038125	0.0025	0	0.09875	0	0.013125	0.00375	0.0175
5.95	0.0108333	0.0530556	0	0.0275	0.0533333	0.0530556	0.0366667	0.0808333	0.036875	0.03375	0.015625	0.05375	0.04625	0.045625	0.0025	0	0.0775	0	0.01875	0.00375	0.019375
6.05	0.01	0.0516667	0	0.026875	0.0533333	0.05	0.0458333	0.08	0.03875	0.03125	0.013125	0.04375	0.03875	0.04	0.001875	0	0.090625	0	0.02375	0.011875	0.0175
6.15	0.0122222	0.0705556	0.000625	0.036875	0.0575	0.0619444	0.0558333	0.0875	0.04125	0.046875	0.0175	0.055625	0.05	0.054375	0.001875	0	0.07875	0.00125	0.03125	0.01125	0.026875
6.25	0.0111111	0.0741667	0.000625	0.043125	0.0655556	0.0541667	0.0508333	0.0758333	0.04	0.04625	0.018125	0.06	0.035	0.054375	0.000625	0	0.0625	0.001875	0.040625	0.008125	0.035
6.35	0.0133333	0.0930556	0.001875	0.050625	0.0716667	0.0627778	0.0441667	0.0833333	0.043125	0.043125	0.019375	0.063125	0.0575	0.0525	0.00125	0	0.07125	0.001875	0.048125	0.013125	0.0475
6.45	0.0172222	0.1	0.001875	0.053125	0.06	0.0766667	0.075	0.0825	0.036875	0.050625	0.014375	0.06125	0.041875	0.055625	0	0	0.043125	0.00125	0.08125	0.01625	0.05125
6.55	0.025	0.111389	0.003125	0.049375	0.0480556	0.0683333	0.0641667	0.08	0.04875	0.0575	0.016875	0.05625	0.053125	0.041875	0.001875	0	0.056875	0.0025	0.086875	0.016875	0.050625
6.65	0.0244444	0.105278	0.004375	0.060625	0.0611111	0.0752778	0.0675	0.0816667	0.05	0.060625	0.0225	0.064375	0.070625	0.05875	0.000625	0	0.05375	0.00375	0.111875	0.024375	0.06125
6.75	0.0252778	0.108333	0.004375	0.0525	0.0547222	0.0741667	0.07	0.0608333	0.039375	0.063125	0.014375	0.065625	0.053125	0.05375	0.000625	0	0.041875	0.00375	0.1175	0.02125	0.06
6.85	0.0316667	0.126111	0.01	0.079375	0.0591667	0.0719444	0.07	0.08	0.04875	0.055	0.019375	0.0775	0.0525	0.05875	0	0	0.048125	0.011875	0.12125	0.0325	0.0825
6.95	0.0322222	0.111944	0.005625	0.083125	0.0530556	0.0758333	0.0816667	0.0766667	0.04125	0.070625	0.02125	0.066875	0.051875	0.058125	0.00125	0	0.0425	0.00875	0.11125	0.02375	0.08625
7.05	0.04	0.102222	0.01125	0.07625	0.0569444	0.0736111	0.0641667	0.0691667	0.044375	0.060625	0.018125	0.058125	0.05375	0.049375	0	0	0.035	0.00625	0.105	0.0375	0.105
7.15	0.0436111	0.1	0.013125	0.07375	0.0555556	0.0791667	0.07	0.0633333	0.045	0.07125	0.01875	0.06875	0.05625	0.06125	0.000625	0	0.049375	0.014375	0.12375	0.0475	0.10125
7.25	0.0438889	0.0733333	0.01	0.078125	0.0577778	0.0755556	0.0633333	0.0691667	0.048125	0.061875	0.01625	0.053125	0.0575	0.04125	0.001875	0	0.045625	0.014375	0.108125	0.0575	0.118125
7.35	0.0455556	0.0819444	0.01375	0.0875	0.0491667	0.0786111	0.0783333	0.0583333	0.041875	0.07375	0.020625	0.076875	0.060625	0.053125	0	0	0.0475	0.014375	0.124375	0.061875	0.13
7.45	0.0613889	0.0733333	0.014375	0.0875	0.0508333	0.08	0.0741667	0.0575	0.045	0.0725	0.024375	0.060625	0.069375	0.054375	0.000625	0	0.039375	0.018125	0.120625	0.0575	0.13375
7.55	0.0536111	0.0580556	0.01375	0.066875	0.0419444	0.0641667	0.0633333	0.0516667	0.044375	0.07625	0.01625	0.06625	0.070625	0.04625	0	0	0.03625	0.01625	0.09625	0.06625	0.114375
7.65	0.0663889	0.0597222	0.01875	0.066875	0.0533333	0.0683333	0.0725	0.0616667	0.035625	0.075625	0.02875	0.045	0.083125	0.045	0.00125	0	0.044375	0.01875	0.105	0.091875	0.134375
7.75	0.0658333	0.0441667	0.02125	0.06375	0.0433333	0.0769444	0.0558333	0.0508333	0.0475	0.07	0.015625	0.040625	0.0625	0.05625	0.00125	0.000625	0.043125	0.02	0.086875	0.069375	0.129375
7.85	0.0694444	0.0405556	0.025	0.055625	0.0458333	0.07	0.0566667	0.0475	0.048125	0.07	0.024375	0.04875	0.075	0.05125	0.003125	0	0.035	0.03125	0.085	0.0925	0.125625
7.95	0.0697222	0.0319444	0.026875	0.03875	0.0402778	0.0716667	0.0633333	0.0325	0.05875	0.06625	0.02875	0.04	0.0625	0.041875	0.003125	0	0.039375	0.021875	0.089375	0.095	0.115
8.05	0.0702778	0.0319444	0.036875	0.036875	0.0380556	0.0533333	0.0541667	0.0533333	0.044375	0.055625	0.02875	0.0425	0.0675	0.04125	0.0025	0.00125	0.033125	0.02875	0.069375	0.10625	0.115
8.15	0.0822222	0.0241667	0.039375	0.041875	0.0377778	0.0597222	0.0591667	0.0558333	0.064375	0.06625	0.03	0.028125	0.075	0.038125	0.008125	0.000625	0.021875	0.034375	0.07375	0.1075	0.095625
8.25	0.0683333	0.0230556	0.05875	0.0425	0.0319444	0.0616667	0.0508333	0.0266667	0.059375	0.060625	0.028125	0.03375	0.080625	0.0375	0.01	0.000625	0.025625	0.0325	0.066875	0.10375	0.07
8.35	0.0825	0.0155556	0.075	0.03875	0.0352778	0.0611111	0.0416667	0.0358333	0.050625	0.0575	0.0325	0.03875	0.07125	0.03625	0.008125	0.001875	0.02	0.035	0.065	0.11	0.075
8.45	0.0744444	0.02	0.093125	0.03	0.0316667	0.0538889	0.0433333	0.0225	0.063125	0.060625	0.028125	0.02875	0.06875	0.02625	0.008125	0.00375	0.01875	0.02625	0.066875	0.113125	0.056875
8.55	0.0591667	0.0133333	0.08625	0.03	0.0247222	0.0466667	0.0308333	0.0241667	0.06	0.05125	0.031875	0.024375	0.05	0.029375	0.014375	0.005	0.011875	0.0325	0.045625	0.09125	0.043125
8.65	0.0597222	0.0158333	0.11	0.02375	0.0213889	0.0444444	0.0383333	0.02	0.07375	0.04625	0.025	0.02875	0.064375	0.03	0.01625	0.004375	0.019375	0.035625	0.045	0.091875	0.0425
8.75	0.0513889	0.0122222	0.10625	0.02	0.0166667	0.0358333	0.025	0.0216667	0.06625	0.0425	0.036875	0.02125	0.050625	0.03125	0.020625	0.004375	0.01	0.033125	0.03375	0.08875	0.04125
8.85	0.0508333	0.0122222	0.151875	0.0275	0.0141667	0.0380556	0.0233333	0.015	0.050625	0.04125	0.03625	0.02625	0.055	0.018125	0.01875	0.010625	0.011875	0.0375	0.036875	0.081875	0.029375
8.95	0.0491667	0.0133333	0.143125	0.02375	0.0155556	0.0369444	0.0233333	0.0191667	0.060625	0.03	0.03125	0.02125	0.04875	0.024375	0.025	0.0125	0.01125	0.030625	0.020625	0.066875	0.02125
9.05	0.0372222	0.0127778	0.158125	0.021875	0.0113889	0.0247222	0.0241667	0.0125	0.05375	0.03125	0.035625	0.021875	0.0425	0.019375	0.018125	0.015	0.011875	0.029375	0.021875	0.06375	0.013125
9.15	0.0394444	0.0152778	0.16125	0.016875	0.0133333	0.0336111	0.0191667	0.0141667	0.046875	0.028125	0.03875	0.02125	0.0425	0.020625	0.034375	0.016875	0.00875	0.028125	0.01875	0.056875	0.02375
9.25	0.0347222	0.0113889	0.14875	0.020625	0.0116667	0.0211111	0.02	0.015	0.05	0.02375	0.03625	0.02125	0.030625	0.01875	0.030625	0.01875	0.0075	0.0425	0.01625	0.05	0.013125
9.35	0.0369444	0.0102778	0.155625	0.024375	0.0125	0.0258333	0.0141667	0.0166667	0.04375	0.020625	0.030625	0.024375	0.02375	0.02125	0.03625	0.021875	0.0075	0.039375	0.01625	0.055	0.0125
9.45	0.0277778	0.0113889	0.14375	0.020625	0.0108333	0.0263889	0.0166667	0.015	0.0375	0.01625	0.038125	0.02625	0.023125	0.023125	0.0375	0.024375	0.00625	0.053125	0.01125	0.0425	0.00625
9.55	0.0330556	0.0113889	0.114375	0.024375	0.00916667	0.0188889	0.01	0.0125	0.035625	0.0075	0.043125	0.01375	0.02125	0.01625	0.028125	0.038125	0.00375	0.045	0.01	0.035	0.0075
9.65	0.0322222	0.0111111	0.10875	0.02125	0.00888889	0.0175	0.01	0.0108333	0.04	0.009375	0.036875	0.02	0.023125	0.01875	0.033125	0.034375	0.008125	0.056875	0.014375	0.048125	0.008125
9.75	0.0313889	0.00888889	0.068125	0.0125	0.00972222	0.0147222	0.00833333	0.01	0.030625	0.008125	0.03875	0.019375	0.013125	0.014375	0.035	0.02625	0.008125	0.055	0.0075	0.03125	0.006875
9.85	0.0344444	0.0136111	0.07125	0.02	0.00527778	0.0152778	0.0075	0.00833333	0.03625	0.01	0.039375	0.020625	0.0175	0.01375	0.045	0.04125	0.01	0.06625	0.00875	0.0275	0.004375
9.95	0.0302778	0.0144444	0.070625	0.02	0.00861111	0.0191667	0.00666667	0.00416667	0.025625	0.009375	0.04375	0.018125	0.0175	0.011875	0.033125	0.048125	0.005	0.060625	0.00875	0.029375	0.005625
10.05	0.0261111	0.0127778	0.03625	0.01875	0.00611111	0.0138889	0.0075	0.00916667	0.02625	0.00625	0.034375	0.018125	0.015	0.01125	0.04375	0.049375	0.00875	0.065	0.005625	0.03625	0.005
10.15	0.0358333	0.00805556	0.034375	0.021875	0.00583333	0.0166667	0.0108333	0.00583333	0.029375	0.01	0.045625	0.0175	0.018125	0.01	0.0525	0.05	0.005	0.05375	0.00375	0.03	0.00375
10.25	0.025	0.0102778	0.0225	0.025625	0.00694444	0.0133333	0.01	0.00333333	0.02	0.005625	0.04	0.018125	0.02125	0.009375	0.051875	0.05	0.004375	0.050625	0.01125	0.023125	0.0025
10.35	0.0302778	0.0105556	0.019375	0.030625	0.00472222	0.0133333	0.005	0.00666667	0.025	0.008125	0.043125	0.0125	0.01375	0.01125	0.050625	0.03875	0.00875	0.05	0.006875	0.0375	0.00125
10.45	0.0213889	0.0116667	0.011875	0.03	0.00388889	0.0130556	0.00833333	0.005	0.02	0.00625	0.049375	0.01625	0.01875	0.01125	0.04625	0.06375	0.004375	0.046875	0.006875	0.020625	0.004375
10.55	0.0247222	0.0105556	0.0075	0.03	0.00416667	0.0122222	0.0075	0.00916667	0.01875	0.005	0.041875	0.015	0.01375	0.0075	0.043125	0.06375	0.0075	0.040625	0.008125	0.0175	0.00375
10.65	0.0230556	0.0113889	0.0075	0.03125	0.0025	0.0141667	0.00583333	0.0025	0.015	0.008125	0.058125	0.01	0.014375	0.009375	0.045625	0.066875	0.009375	0.0425	0.00625	0.019375	0.005
10.75	0.0172222	0.0108333	0.0075	0.03	0.0025	0.00972222	0.00583333	0.0025	0.018125	0.01125	0.04125	0.013125	0.018125	0.01	0.045	0.06875	0.010625	0.0475	0.00625	0.019375	0.00625
10.85	0.0197222	0.0113889	0.004375	0.02375	0.00444444	0.0102778	0.005	0.005	0.018125	0.00875	0.058125	0.02125	0.0125	0.008125	0.036875	0.070625	0.005	0.04	0.009375	0.019375	0.004375
10.95	0.0202778	0.00944444	0.008125	0.04	0.00472222	0.00916667	0.00583333	0.00666667	0.01875	0.008125	0.038125	0.015625	0.0175	0.01	0.045625	0.069375	0.01	0.038125	0.00625	0.01625	0.003125
11.05	0.0119444	0.0119444	0.004375	0.035	0.00416667	0.0116667	0.005	0.0025	0.015625	0.005625	0.051875	0.0125	0.015625	0.010625	0.03	0.0575	0.008125	0.03125	0.011875	0.0175	0.0025
11.15	0.015	0.0122222	0.004375	0.03375	0.00305556	0.0116667	0.00833333	0.0075	0.020625	0.005	0.05875	0.013125	0.01375	0.00875	0.03375	0.080625	0.005625	0.033125	0.009375	0.01625	0.006875
11.25	0.0169444	0.00777778	0.003125	0.0375	0.00388889	0.0136111	0.01	0.00583333	0.015	0.004375	0.0375	0.01375	0.01625	0.005625	0.02625	0.076875	0.005625	0.0325	0.01	0.01375	0.00625
11.35	0.0133333	0.0169444	0.00375	0.035625	0.00388889	0.0130556	0.00416667	0.00833333	0.01875	0.0075	0.04875	0.013125	0.01375	0.0125	0.024375	0.05875	0.0075	0.029375	0.011875	0.01	0.00375
11.45	0.0105556	0.0127778	0.001875	0.03375	0.0025	0.0141667	0.0125	0.0075	0.018125	0.009375	0.04875	0.013125	0.0175	0.011875	0.024375	0.05875	0.008125	0.033125	0.0075	0.01125	0.005
11.55	0.0122222	0.0113889	0.004375	0.033125	0.00277778	0.0116667	0.00833333	0.00666667	0.009375	0.00625	0.040625	0.018125	0.00625	0.010625	0.016875	0.055	0.0075	0.0275	0.01375	0.01125	0.0075
11.65	0.0102778	0.0111111	0.004375	0.03375	0.00333333	0.00944444	0.01	0.000833333	0.010625	0.01	0.04375	0.019375	0.014375	0.00625	0.020625	0.06125	0.010625	0.028125	0.015625	0.014375	0.008125
11.75	0.0133333	0.0163889	0.001875	0.034375	0.00277778	0.00972222	0.00916667	0.00416667	0.015625	0.006875	0.031875	0.0125	0.010625	0.016875	0.01125	0.06625	0.00625	0.02875	0.011875	0.0125	0.010625
11.85	0.0141667	0.0122222	0.0025	0.030625	0.00305556	0.0111111	0.00666667	0.0025	0.014375	0.006875	0.02375	0.015625	0.011875	0.01125	0.00875	0.056875	0.0075	0.03	0.01125	0.01375	0.010625
11.95	0.0116667	0.0141667	0.00125	0.03625	0.0025	0.00944444	0.01	0.005	0.014375	0.0075	0.029375	0.0125	0.013125	0.0125	0.0125	0.044375	0.008125	0.02625	0.0175	0.01625	0.01125
12.05	0.00944444	0.0130556	0.00375	0.03	0.0025	0.0113889	0.00916667	0.00166667	0.00875	0.0075	0.03	0.015	0.01125	0.014375	0.0075	0.055	0.00625	0.024375	0.01875	0.01625	0.01
12.15	0.0119444	0.02	0.003125	0.034375	0.00277778	0.0108333	0.00583333	0.0025	0.0125	0.0075	0.0275	0.011875	0.010625	0.013125	0.01125	0.049375	0.00625	0.02	0.0125	0.02125	0.011875
12.25	0.0111111	0.0186111	0.003125	0.026875	0.00305556	0.0133333	0.00583333	0.00333333	0.00625	0.0075	0.01875	0.015	0.013125	0.01375	0.006875	0.04875	0.005625	0.020625	0.01	0.010625	0.0125
12.35	0.00888889	0.0275	0.003125	0.02625	0.00222222	0.0138889	0.00916667	0.0025	0.015	0.00875	0.02375	0.01875	0.01125	0.021875	0.00375	0.058125	0.006875	0.015625	0.01125	0.014375	0.02625
12.45	0.00972222	0.0211111	0.000625	0.0175	0.00361111	0.0116667	0.00583333	0.00583333	0.014375	0.008125	0.020625	0.015625	0.01	0.018125	0.005	0.045625	0.008125	0.02375	0.0125	0.015	0.020625
12.55	0.0108333	0.0227778	0.00125	0.0225	0.00388889	0.00861111	0.005	0.0025	0.01375	0.00875	0.014375	0.009375	0.013125	0.01875	0.0025	0.043125	0.005625	0.013125	0.009375	0.011875	0.01875
12.65	0.00833333	0.0272222	0.000625	0.021875	0.00416667	0.0127778	0.01	0.00333333	0.011875	0.00625	0.008125	0.018125	0.015	0.01875	0.003125	0.045	0.006875	0.015625	0.014375	0.0125	0.0275
12.75	0.0113889	0.0305556	0.000625	0.013125	0.00277778	0.0130556	0.005	0.000833333	0.01125	0.00625	0.010625	0.013125	0.015625	0.025625	0.005	0.04	0.006875	0.021875	0.0175	0.00875	0.02
12.85	0.0122222	0.0313889	0.000625	0.01375	0.00333333	0.0125	0.005	0.00166667	0.0075	0.00875	0.006875	0.010625	0.01125	0.021875	0.00125	0.055	0.0075	0.019375	0.02125	0.01	0.0325
12.95	0.00777778	0.0363889	0.000625	0.01625	0.00472222	0.00916667	0.00833333	0.000833333	0.009375	0.01125	0.014375	0.01375	0.018125	0.02875	0.00125	0.038125	0.006875	0.014375	0.0225	0.01125	0.02875
13.05	0.0122222	0.0325	0.00125	0.009375	0.00166667	0.01	0.00916667	0.00166667	0.016875	0.01375	0.014375	0.019375	0.01125	0.020625	0.00125	0.033125	0.00625	0.016875	0.0175	0.01	0.02375
13.15	0.015	0.0386111	0.00125	0.011875	0.00388889	0.00805556	0.00583333	0.00166667	0.00875	0.00875	0.0125	0.015	0.011875	0.016875	0.00125	0.040625	0.00875	0.01625	0.025	0.009375	0.03
13.25	0.015	0.0372222	0	0.010625	0.0025	0.0125	0.00666667	0.000833333	0.00875	0.008125	0.010625	0.014375	0.0175	0.02125	0.000625	0.045625	0.005	0.02	0.02375	0.009375	0.02625
13.35	0.0147222	0.0419444	0.001875	0.01	0.00222222	0.00694444	0.0025	0.0025	0.011875	0.01	0.008125	0.015	0.009375	0.0225	0.000625	0.0525	0.006875	0.01	0.018125	0.013125	0.0425
13.45	0.0155556	0.0433333	0.003125	0.00875	0.00305556	0.0102778	0.00166667	0.000833333	0.015	0.00625	0.00875	0.01625	0.013125	0.0225	0.0025	0.03875	0.005625	0.015	0.02375	0.0125	0.038125
13.55	0.0102778	0.0394444	0	0.01	0.000833333	0.00777778	0.00333333	0	0.006875	0.0075	0.006875	0.009375	0.015	0.02375	0.001875	0.049375	0.00375	0.015625	0.0175	0.015	0.040625
13.65	0.0158333	0.0411111	0.00125	0.008125	0.00194444	0.00833333	0.00333333	0	0.010625	0.008125	0.00625	0.01	0.015	0.02	0.001875	0.054375	0.00375	0.011875	0.0225	0.019375	0.045625
13.75	0.0177778	0.0386111	0.003125	0.009375	0.00194444	0.00888889	0.00416667	0	0.00875	0.00625	0.009375	0.01125	0.0175	0.02125	0.003125	0.0475	0.006875	0.0175	0.02125	0.018125	0.04
13.85	0.0163889	0.0347222	0.001875	0.01125	0.00361111	0.00694444	0.00583333	0.000833333	0.0075	0.00625	0.008125	0.013125	0.013125	0.024375	0.000625	0.055625	0.006875	0.0175	0.0225	0.01375	0.045
13.95	0.0175	0.0416667	0.003125	0.0075	0.00222222	0.00694444	0.00166667	0.000833333	0.005625	0.010625	0.009375	0.016875	0.011875	0.031875	0.00125	0.044375	0.00625	0.0175	0.01875	0.013125	0.04375
14.05	0.0183333	0.0358333	0.000625	0.00625	0.00361111	0.00472222	0.00333333	0	0.006875	0.00875	0.0075	0.011875	0.011875	0.01875	0.00125	0.0475	0.003125	0.01125	0.019375	0.014375	0.033125
14.15	0.0222222	0.035	0.003125	0.009375	0.0025	0.00777778	0.0025	0	0.005625	0.01375	0.0075	0.01375	0.0175	0.02875	0.0025	0.045625	0.004375	0.019375	0.020625	0.019375	0.044375
14.25	0.0188889	0.0325	0	0.006875	0.00277778	0.005	0.00416667	0	0.00875	0.005	0.005	0.01125	0.013125	0.02625	0.0025	0.04375	0.004375	0.01625	0.01125	0.013125	0.0275
14.35	0.0219444	0.0316667	0.000625	0.0075	0.00305556	0.00444444	0.00166667	0	0.004375	0.00875	0.004375	0.01375	0.009375	0.023125	0.00375	0.045625	0.004375	0.015625	0.010625	0.011875	0.03625
14.45	0.0216667	0.0266667	0.00125	0.003125	0.00166667	0.0025	0.0025	0	0.00875	0.004375	0.005	0.005625	0.00625	0.023125	0.003125	0.04875	0.00125	0.0175	0.01875	0.013125	0.034375
14.55	0.0211111	0.0311111	0.000625	0.003125	0.00305556	0.00277778	0.005	0	0.00375	0.004375	0.005625	0.0075	0.01375	0.021875	0.005625	0.04125	0.000625	0.01375	0.00375	0.02	0.025625
14.65	0.0211111	0.0280556	0.003125	0.005	0.00333333	0.00222222	0.0025	0	0.005625	0.006875	0.004375	0.009375	0.01125	0.019375	0.0025	0.044375	0.001875	0.021875	0.014375	0.013125	0.026875
14.75	0.015	0.0208333	0.000625	0.008125	0.00305556	0.00305556	0.00416667	0	0.005	0.009375	0.005	0.006875	0.0125	0.02	0.005625	0.045625	0.0025	0.01375	0.006875	0.0125	0.02875
14.85	0.0208333	0.0233333	0.0025	0.005625	0.00388889	0.00194444	0.0025	0.000833333	0.00125	0.00875	0.00375	0.005625	0.015	0.021875	0.00625	0.055625	0.001875	0.019375	0.005625	0.014375	0.020625
14.95	0.0191667	0.0197222	0.00125	0.0025	0.0025	0.00277778	0.00166667	0	0.005625	0.00375	0.0025	0.00375	0.01	0.016875	0.005	0.04375	0.00125	0.018125	0.00625	0.016875	0.01875
15.05	0.0155556	0.0152778	0.000625	0.000625	0.00277778	0.00194444	0.00416667	0	0.004375	0.005625	0.003125	0.004375	0.01	0.021875	0.008125	0.043125	0.00125	0.01875	0.0075	0.0175	0.01625
15.15	0.0197222	0.0205556	0.0025	0.0025	0.00305556	0.00305556	0.005	0	0.004375	0.0075	0.005	0.006875	0.0175	0.02375	0.009375	0.05	0.00125	0.019375	0.008125	0.015625	0.015625
15.25	0.0147222	0.015	0.00125	0.0025	0.00194444	0.00194444	0.00166667	0	0.003125	0.00375	0.005	0.004375	0.013125	0.014375	0.00625	0.054375	0.000625	0.0225	0.005625	0.00875	0.016875
15.35	0.0105556	0.0175	0.0025	0.001875	0.00361111	0.00277778	0.00416667	0	0.003125	0.003125	0.0025	0.005625	0.014375	0.015625	0.0075	0.05	0.001875	0.015625	0.00625	0.01125	0.0075
15.45	0.0113889	0.0147222	0.003125	0.003125	0.00388889	0.00222222	0.00166667	0	0	0.00375	0.00375	0.004375	0.013125	0.013125	0.00625	0.048125	0.00125	0.019375	0.0075	0.014375	0.010625
15.55	0.0113889	0.0122222	0.001875	0.000625	0.0025	0.00166667	0.00416667	0	0.000625	0.004375	0.0025	0.00375	0.010625	0.015625	0.005625	0.04125	0.000625	0.014375	0.004375	0.008125	0.008125
15.65	0.0125	0.01	0.0025	0.001875	0.00361111	0.00166667	0.00166667	0	0.0025	0.0025	0.001875	0.003125	0.0075	0.010625	0.010625	0.0525	0.00125	0.009375	0.005	0.010625	0.0075
15.75	0.0105556	0.0141667	0	0.003125	0.00305556	0.0025	0.00333333	0	0.001875	0.004375	0.004375	0.004375	0.010625	0.016875	0.013125	0.03625	0.00125	0.01625	0.005	0.00875	0.00875
15.85	0.00888889	0.0133333	0.001875	0.000625	0.00444444	0.0025	0.005	0	0	0.003125	0.005	0.001875	0.009375	0.013125	0.015	0.04375	0.00125	0.01375	0.0075	0.009375	0.009375
15.95	0.0102778	0.0152778	0.0025	0.00125	0.00333333	0.00222222	0.000833333	0	0.0025	0.005625	0.006875	0.004375	0.01	0.01125	0.011875	0.045	0.00125	0.013125	0.005625	0.006875	0.005625
16.05	0.0127778	0.0119444	0.0025	0.000625	0.00305556	0.00138889	0.0025	0	0.00125	0.0025	0.003125	0.003125	0.01	0.0125	0.01	0.0325	0.000625	0.01625	0.006875	0.0075	0.00625
16.15	0.00944444	0.0102778	0.00125	0	0.00277778	0.000833333	0.000833333	0	0	0.00375	0.0025	0.00375	0.010625	0.00875	0.016875	0.045625	0	0.016875	0.00875	0.009375	0.005
16.25	0.0105556	0.0147222	0.000625	0	0.00305556	0.000833333	0.0025	0.00166667	0.001875	0.000625	0.003125	0.0025	0.010625	0.009375	0.015	0.04125	0	0.014375	0.0025	0.01	0.010625
16.35	0.00583333	0.0141667	0.001875	0.000625	0.000555556	0.000277778	0.00166667	0	0.000625	0.0025	0.005	0.001875	0.01125	0.0125	0.018125	0.045625	0	0.0125	0.0025	0.00875	0.005625
16.45	0.00638889	0.0183333	0.0025	0	0.0025	0.000555556	0.000833333	0	0.00125	0.000625	0.00375	0.003125	0.0075	0.01375	0.015625	0.040625	0	0.01125	0.00375	0.009375	0.006875
16.55	0.00666667	0.015	0.001875	0.000625	0.000833333	0.00111111	0.0025	0	0.000625	0.00125	0.00125	0.003125	0.0075	0.0075	0.019375	0.03875	0	0.01	0.0025	0.00875	0.008125
16.65	0.00555556	0.0225	0.000625	0.000625	0.00222222	0.000555556	0.00166667	0	0	0.00125	0.001875	0.0025	0.01125	0.005625	0.021875	0.038125	0.00125	0.01375	0.00125	0.011875	0.005625
16.75	0.005	0.0102778	0.00125	0	0.00111111	0.000277778	0.00166667	0	0.001875	0.000625	0.00375	0.000625	0.0075	0.006875	0.018125	0.028125	0	0.009375	0.00125	0.00875	0.006875
16.85	0.00611111	0.0144444	0.00375	0.000625	0.000555556	0	0.00333333	0	0.000625	0.000625	0.001875	0.0025	0.005	0.008125	0.0275	0.041875	0	0.013125	0.00375	0.008125	0.003125
16.95	0.00444444	0.0144444	0.001875	0.000625	0.00111111	0.000555556	0.00166667	0	0.000625	0.000625	0.00125	0.001875	0.004375	0.004375	0.029375	0.031875	0	0.010625	0.00125	0.009375	0.005625
17.05	0.00277778	0.0108333	0.00375	0	0.000277778	0	0.00166667	0	0	0.000625	0.000625	0.001875	0.0125	0.005625	0.024375	0.03	0	0.010625	0.000625	0.00625	0.006875
17.15	0.005	0.00888889	0.003125	0.00125	0.000833333	0	0	0.000833333	0.00125	0.0025	0.0025	0.00125	0.00625	0.005	0.01875	0.029375	0	0.011875	0.00125	0.00875	0.005625
17.25	0.005	0.0122222	0.000625	0	0.000555556	0	0	0.000833333	0.000625	0.000625	0.000625	0.000625	0.003125	0.0025	0.025	0.026875	0	0.00875	0.000625	0.00875	0.003125
17.35	0.00416667	0.00805556	0.00125	0.000625	0.000555556	0	0.000833333	0	0.000625	0.00125	0.003125	0.000625	0.008125	0.00375	0.025625	0.028125	0	0.008125	0.000625	0.005	0.00375
17.45	0.00277778	0.00694444	0.00125	0.00125	0.000555556	0	0.000833333	0	0.000625	0.001875	0.00125	0.00125	0.0025	0.00375	0.031875	0.025	0	0.005	0.00125	0.0025	0.001875
17.55	0.00472222	0.00416667	0.001875	0	0.000277778	0.000555556	0	0	0	0	0.00125	0.003125	0.0025	0.00125	0.03375	0.01875	0	0.008125	0	0.00375	0.00125
17.65	0.00388889	0.00444444	0.001875	0	0.000555556	0	0.000833333	0	0.00125	0	0.001875	0.000625	0.0025	0.0025	0.03	0.021875	0	0.009375	0.000625	0.004375	0.003125
17.75	0.00222222	0.00361111	0	0	0.000833333	0	0.000833333	0	0.00125	0.000625	0.000625	0	0.0025	0.0025	0.0275	0.021875	0	0.005	0	0.00375	0.000625
17.85	0.00194444	0.00333333	0.0025	0	0.000555556	0	0	0	0.00125	0	0.00125	0	0.0025	0.00125	0.034375	0.0175	0	0.0075	0.000625	0.00375	0.001875
17.95	0.00111111	0.00194444	0.000625	0	0.000277778	0.000277778	0.00166667	0	0.000625	0	0.00125	0	0.003125	0	0.030625	0.02625	0	0.004375	0.00125	0.00375	0.0025
18.05	0.00111111	0.00222222	0.000625	0	0.000277778	0	0	0	0.000625	0	0	0	0.00125	0.001875	0.0225	0.02125	0	0.00375	0	0.001875	0
18.15	0.00166667	0.00305556	0.000625	0	0	0.000555556	0.000833333	0	0.00125	0.000625	0	0.001875	0.001875	0.000625	0.024375	0.020625	0	0.003125	0.00125	0.00125	0.000625
18.25	0.00138889	0.00194444	0.000625	0.000625	0	0.000277778	0.000833333	0	0	0	0.00125	0.000625	0.001875	0	0.030625	0.015	0	0.008125	0.000625	0.0025	0.000625
18.35	0.00194444	0.00166667	0.00125	0	0	0.000277778	0	0	0	0.000625	0	0	0.000625	0.000625	0.030625	0.01375	0	0.00375	0.000625	0.001875	0.0025
18.45	0.000833333	0.00194444	0.000625	0.000625	0.000555556	0.000277778	0	0	0.000625	0	0.00125	0.001875	0.001875	0.00125	0.035625	0.015	0	0.006875	0.000625	0.00125	0.0025
18.55	0.00194444	0.00194444	0	0.000625	0	0.000277778	0	0	0	0	0.000625	0	0.001875	0	0.028125	0.01	0	0.003125	0	0.00125	0
18.65	0.000555556	0	0.000625	0	0	0.000277778	0	0	0	0	0.000625	0.000625	0.001875	0.00125	0.021875	0.011875	0	0.0025	0	0.0025	0.00125
18.75	0.000555556	0.00111111	0.000625	0	0	0	0	0	0	0	0	0.000625	0.001875	0.00125	0.02625	0.015	0	0.005	0	0.00125	0
18.85	0.000555556	0.000833333	0.00125	0	0	0	0.000833333	0	0	0	0	0	0.000625	0	0.024375	0.0075	0	0.005625	0	0.00125	0
18.95	0.000833333	0.000555556	0.0025	0	0	0	0	0	0.001875	0	0.000625	0.001875	0.000625	0	0.0225	0.013125	0	0.005	0	0.000625	0.000625
19.05	0.000555556	0.000555556	0	0	0.000277778	0	0.00166667	0	0	0	0	0	0.001875	0	0.015	0.01	0	0.005625	0	0	0
19.15	0.000277778	0.000277778	0	0	0.000277778	0	0.000833333	0	0.000625	0	0.000625	0	0.000625	0	0.015	0.00625	0	0.004375	0	0.000625	0
19.25	0.000555556	0.000277778	0.000625	0	0	0	0	0	0	0	0	0	0.00125	0	0.01875	0.006875	0	0.005	0	0.00125	0
19.35	0.000833333	0.000277778	0.000625	0	0	0	0	0	0	0.000625	0	0	0.000625	0.00125	0.01	0.00625	0	0.00375	0	0.000625	0
19.45	0.00111111	0	0.000625	0.000625	0	0	0.000833333	0	0	0	0	0	0.000625	0	0.013125	0.008125	0	0.0025	0	0.000625	0
19.55	0.000555556	0.000833333	0.000625	0	0	0	0	0	0	0	0	0	0.000625	0	0.00375	0.005625	0	0.005625	0	0.000625	0
19.65	0	0.000555556	0.000625	0	0	0	0	0	0.00125	0	0	0	0.000625	0	0.00875	0.00375	0	0.00625	0	0	0.000625
19.75	0	0	0	0	0	0	0	0	0	0.000625	0	0	0.000625	0	0.006875	0.004375	0	0.005625	0	0.000625	0
19.85	0	0.000555556	0.00125	0	0	0	0	0	0.000625	0	0.000625	0	0.00125	0	0.00375	0.006875	0	0.004375	0	0.00125	0
19.95	0.000277778	0.000277778	0	0	0	0	0	0	0	0.000625	0	0	0	0	0.005	0.003125	0	0.004375	0	0	0
20.05	0.000277778	0	0	0	0	0	0	0	0	0	0.000625	0	0	0	0.003125	0.008125	0	0.004375	0	0	0
20.15	0	0	0.000625	0	0	0	0	0	0.00125	0	0	0	0	0	0.000625	0.005	0	0.005	0	0	0
20.25	0.000277778	0	0	0	0	0	0	0	0	0	0	0	0	0	0.00125	0.004375	0	0.004375	0	0	0
20.35	0	0.000555556	0	0	0	0	0	0	0	0	0	0	0	0	0.0025	0.003125	0	0.004375	0	0.000625	0
20.45	0.000277778	0	0.000625	0	0	0	0	0	0	0	0	0	0	0	0.0025	0.003125	0	0.005	0	0	0
20.55	0	0.000277778	0	0	0	0	0	0	0	0	0	0	0	0	0.000625	0.00125	0	0.003125	0	0	0
20.65	0.000277778	0	0.00125	0	0	0	0	0	0	0	0	0	0.000625	0	0.000625	0.001875	0	0.005625	0	0	0
20.75	0	0	0	0	0	0	0	0	0	0	0	0	0	0	0.000625	0.0025	0	0.004375	0	0	0
20.85	0	0	0.000625	0	0	0	0	0	0	0	0	0	0	0	0.000625	0	0	0.0025	0	0	0
20.95	0	0	0	0	0	0	0	0	0	0	0	0	0	0	0	0.001875	0	0.00375	0	0	0
21.05	0	0	0	0	0	0	0.000833333	0	0	0	0.000625	0	0	0	0	0	0	0.0025	0	0	0

## Sheet: Figure3b
Na
Positive
Pore axis (A)	Probability density
-29.5	0	0	0.00257069	0.00395836	0.0015528	0	0.000789162	0	0	0	0.000160772	0	0.0014245	0.000825083	0	0	0	0
-28.5	0	0	0	0.00571764	0.00310559	0.000774593	0.000920689	0	0	0	0.000482315	0	0.0042735	0.00165017	0	0	0.000969932	0
-27.5	0	0.0052356	0.0102828	0.00806333	0.00672878	0.00154919	0.00197291	0	0.000478927	0.002079	0.00128617	0	0.00569801	0.000825083	0.00518135	0.00383142	0.00581959	0
-26.5	0	0	0.00771208	0.00982261	0.0150104	0.00464756	0.00460345	0	0.00335249	0.004158	0.00096463	0	0.002849	0.00247525	0	0.00383142	0.00969932	0.00193798
-25.5	0.00284091	0.0052356	0.0231362	0.0151004	0.0196687	0.00464756	0.00539261	0	0.00335249	0.002079	0.00498392	0.00269542	0.002849	0.0049505	0.0103627	0.0114943	0.0184287	0.00872093
-24.5	0.00284091	0.0366492	0.0179949	0.0149538	0.0289855	0.0100697	0.0106537	0.00588235	0.00909962	0.00623701	0.00868167	0	0.002849	0.0049505	0.00518135	0.00383142	0.0213385	0.00678295
-23.5	0.0142045	0.0366492	0.033419	0.0218443	0.0357143	0.0216886	0.0168355	0.0235294	0.0191571	0.018711	0.0205788	0	0.00854701	0.00742574	0	0.0268199	0.0436469	0.0174419
-22.5	0.0227273	0.0157068	0.0462725	0.0228705	0.0403727	0.0325329	0.0293305	0.0117647	0.0244253	0.029106	0.0430868	0	0.014245	0.0115512	0.015544	0.00766284	0.236663	0.0300388
-21.5	0.0142045	0.0209424	0.0719794	0.0304941	0.055383	0.0441518	0.0394581	0.0176471	0.0320881	0.02079	0.0512862	0.00269542	0.0213675	0.0156766	0.015544	0.00766284	0.191077	0.0426357
-20.5	0.0426136	0.0209424	0.0514139	0.028295	0.0667702	0.0549961	0.0478758	0.0176471	0.0464559	0.02079	0.0575563	0	0.0299145	0.0173267	0.0103627	0.0153257	0.0446169	0.0562016
-19.5	0.03125	0.0314136	0.0642674	0.0356253	0.0512422	0.0449264	0.0430093	0.0352941	0.0335249	0.00831601	0.0688103	0	0.022792	0.019802	0.0103627	0.00383142	0.0184287	0.0532946
-18.5	0.0568182	0.0314136	0.033419	0.0373845	0.0590062	0.0348567	0.046429	0.0411765	0.0474138	0.014553	0.0731511	0	0.025641	0.0189769	0.0414508	0.00766284	0.00775946	0.0542636
-17.5	0.0426136	0.0157068	0.033419	0.0340126	0.0512422	0.0596437	0.0484019	0.0411765	0.0426245	0.02079	0.0652733	0	0.0356125	0.0206271	0.0207254	0.0153257	0.00775946	0.0484496
-16.5	0.0198864	0.026178	0.0385604	0.0329864	0.0408903	0.0511232	0.0394581	0.0176471	0.0445402	0.016632	0.0614148	0.0161725	0.0498575	0.0222772	0.015544	0.00383142	0.0126091	0.0368217
-15.5	0.00852273	0.0104712	0.00771208	0.0329864	0.0465839	0.0627421	0.0416941	0.0176471	0.0359195	0.00831601	0.0553055	0.0134771	0.0356125	0.0255776	0.0518135	0.0114943	0.00581959	0.0445736
-14.5	0.00852273	0.0052356	0.0102828	0.033133	0.0434783	0.0387297	0.0441931	0.0529412	0.0292146	0.010395	0.0493569	0.0215633	0.042735	0.0181518	0.0310881	0.0268199	0.0126091	0.0319767
-13.5	0.00568182	0.0052356	0.00771208	0.0303475	0.0331263	0.0364059	0.0378798	0.0176471	0.0311303	0.010395	0.0413183	0.00539084	0.0327635	0.0231023	0.0414508	0.0153257	0.0106693	0.0213178
-12.5	0.00852273	0.0052356	0.0154242	0.0294678	0.0196687	0.0650658	0.0322241	0.0176471	0.0277778	0.018711	0.0398714	0.00269542	0.0270655	0.0305281	0.0362694	0.0114943	0.014549	0.0135659
-11.5	0.00284091	0.0052356	0.00257069	0.0243366	0.0222567	0.0426026	0.0293305	0.00588235	0.0210728	0.012474	0.0336013	0.00539084	0.017094	0.0264026	0.0621762	0.0306513	0.013579	0.00968992
-10.5	0.0142045	0.0209424	0.00514139	0.0203782	0.0341615	0.0348567	0.0227542	0.0117647	0.01341	0.012474	0.0257235	0.0296496	0.0213675	0.0420792	0	0.0191571	0.0106693	0.00581395
-9.5	0.00852273	0.0314136	0	0.0189122	0.0227743	0.0240124	0.0226226	0	0.00814176	0.018711	0.0215434	0.0350404	0.0242165	0.040429	0.0103627	0.00383142	0.014549	0.00290698
-8.5	0.0113636	0.026178	0.00514139	0.0177393	0.0222567	0.0224632	0.0214389	0	0.0119732	0.027027	0.0165595	0.00539084	0.02849	0.0437294	0.015544	0.0191571	0.0213385	0.0106589
-7.5	0.00568182	0.0314136	0.00771208	0.0214045	0.0150104	0.0162665	0.024201	0.00588235	0.0148467	0.037422	0.0210611	0.0458221	0.037037	0.0338284	0.0103627	0.0268199	0.028128	0.00775194
-6.5	0.00284091	0.0209424	0.0154242	0.020085	0.0165631	0.0162665	0.0198606	0.00588235	0.0229885	0.035343	0.0149518	0.0458221	0.0242165	0.0354785	0.0310881	0.0153257	0.0242483	0.00678295
-5.5	0	0.0471204	0.0257069	0.0214045	0.0196687	0.00619675	0.0181507	0.0117647	0.0292146	0.037422	0.0154341	0.097035	0.0299145	0.0437294	0.0207254	0.0153257	0.0155189	0.0135659
-4.5	0.00852273	0.0732984	0.0257069	0.0236036	0.0165631	0.0216886	0.0218335	0.00588235	0.0225096	0.029106	0.0135048	0.0862534	0.031339	0.0321782	0.0569948	0.0229885	0.013579	0.0106589
-3.5	0.00852273	0.0575916	0.0437018	0.0256561	0.0181159	0.0185902	0.0174931	0.0411765	0.0272989	0.0748441	0.0120579	0.0727763	0.0413105	0.0123762	0.0829016	0.0344828	0.00484966	0.00968992
-2.5	0.0340909	0.0471204	0.0437018	0.0225773	0.0124224	0.0216886	0.0151256	0.0176471	0.0306513	0.047817	0.0114148	0.115903	0.025641	0.00825083	0.0207254	0.0306513	0.00581959	0.0145349
-1.5	0.0142045	0.0366492	0.0437018	0.024923	0.00931677	0.0185902	0.0123635	0.0411765	0.0138889	0.0644491	0.00546624	0.097035	0.022792	0.00742574	0	0.0114943	0.00387973	0.00968992
-0.5	0.0255682	0.0418848	0.0282776	0.0167131	0.0119048	0.0185902	0.0138103	0.129412	0.0153257	0.116424	0.00691318	0.0350404	0.011396	0.00412541	0.0207254	0.0268199	0.0029098	0.0222868
0.5	0.0142045	0.0209424	0.0102828	0.0133412	0.0144928	0.00929512	0.0111798	0.111765	0.00957854	0.043659	0.00466238	0.0242588	0.00997151	0.00742574	0.015544	0.0268199	0.00484966	0.00968992
1.5	0.0170455	0.0052356	0.0257069	0.0111421	0.00776398	0.00542215	0.009733	0.0294118	0.00862069	0.027027	0.00530547	0.0107817	0.011396	0.0115512	0.00518135	0.0268199	0.0106693	0.0106589
2.5	0.00284091	0.0052356	0.0102828	0.00952939	0.00517598	0.00619675	0.00907536	0.0235294	0.00478927	0.010395	0.00594855	0.0431267	0.00569801	0.0140264	0.00518135	0.0229885	0.00581959	0.00678295
3.5	0.0198864	0	0.00514139	0.00982261	0.00207039	0	0.00789162	0	0.00670498	0.012474	0.00434084	0.0107817	0.014245	0.0115512	0.015544	0.0153257	0.000969932	0.00387597
4.5	0.00852273	0.0104712	0	0.0071837	0.00465839	0.00232378	0.00749704	0.00588235	0.0052682	0.00623701	0.00450161	0.00269542	0.00712251	0.0115512	0	0.0229885	0.0029098	0.00775194
5.5	0	0.0052356	0	0.00747691	0.00362319	0.00232378	0.0124951	0	0.00957854	0.00831601	0.00450161	0	0.011396	0.0115512	0.00518135	0.0383142	0.00193986	0.00290698
6.5	0.0113636	0.0052356	0	0.0115819	0.00517598	0.00232378	0.0135473	0.00588235	0.00814176	0.00831601	0.0085209	0	0.0242165	0.049505	0.00518135	0.0344828	0	0.0203488
7.5	0.0113636	0	0	0.0158335	0.00569358	0.0123935	0.0127581	0	0.0148467	0.002079	0.011254	0.00269542	0.0299145	0.0915842	0.00518135	0.0114943	0.00678952	0.0193798
8.5	0.0681818	0.0052356	0.0257069	0.0153936	0.00931677	0.00852053	0.0161778	0.0117647	0.026341	0.002079	0.00948553	0.00269542	0.0356125	0.0462046	0.0569948	0.0191571	0.00678952	0.0319767
9.5	0.136364	0.0052356	0.0308483	0.0168597	0.010352	0.0185902	0.0167039	0.00588235	0.0292146	0	0.0123794	0.0188679	0.0213675	0.0288779	0.0310881	0.0498084	0.00775946	0.0639535
10.5	0.0880682	0.0052356	0.0205656	0.0184724	0.0124224	0.0123935	0.016967	0.0176471	0.033046	0.010395	0.012701	0.0242588	0.025641	0.0247525	0.015544	0.0881226	0.0193986	0.0610465
11.5	0.0681818	0.0314136	0.0231362	0.020085	0.00983437	0.0201394	0.0218335	0.00588235	0.0335249	0.014553	0.0128617	0.0188679	0.0185185	0.0214521	0.00518135	0.0613027	0.0223084	0.0329457
12.5	0.0284091	0.0157068	0.0282776	0.0255095	0.00724638	0.00929512	0.0139419	0.0176471	0.0450192	0.004158	0.0104502	0.00269542	0.0242165	0.00990099	0.0259067	0.0268199	0.0193986	0.0387597
13.5	0.00852273	0.0680628	0.0205656	0.0172995	0.00983437	0.00852053	0.0143364	0.0352941	0.0316092	0.004158	0.00691318	0.0134771	0.022792	0.0288779	0.0362694	0.0153257	0.0155189	0.0242248
14.5	0.0113636	0.0418848	0.00771208	0.020085	0.0124224	0.0100697	0.00881231	0.0117647	0.0181992	0.00831601	0.00707395	0.00808625	0.00854701	0.0156766	0.0259067	0.00383142	0.013579	0.0232558
15.5	0.0227273	0.0418848	0.0282776	0.013781	0.00931677	0.00309837	0.0107852	0.00588235	0.0138889	0.00623701	0.00530547	0.0107817	0.011396	0.0049505	0.0207254	0.0153257	0.00387973	0.0184109
16.5	0.0170455	0.0157068	0.0257069	0.0114353	0.00621118	0.00387297	0.00894384	0.0176471	0.0124521	0.00831601	0.00450161	0.0107817	0.00997151	0.00577558	0.0103627	0.00766284	0.0116392	0.00290698
17.5	0.0142045	0	0.00771208	0.010409	0.00414079	0.0108443	0.0063133	0.0117647	0.00718391	0.012474	0.00305466	0.0161725	0.00712251	0.00330033	0.0207254	0.0153257	0.00484966	0.00193798
18.5	0.0142045	0	0.00771208	0.00806333	0.00362319	0.00387297	0.0082862	0.0117647	0.00431034	0.00831601	0.00353698	0.00539084	0.00569801	0.0049505	0.0103627	0.0114943	0.00387973	0.000968992
19.5	0.00852273	0	0	0.00703709	0.0015528	0	0.00723399	0.0176471	0.00191571	0.004158	0.00401929	0.00808625	0.0014245	0.00330033	0.00518135	0.00383142	0.0029098	0.00678295
20.5	0.00284091	0.0052356	0	0.00615745	0.000517598	0.00154919	0.00605024	0.0117647	0.00191571	0.00831601	0.00273312	0.00269542	0.00569801	0.00165017	0.00518135	0.00766284	0.0029098	0.00387597
21.5	0.00568182	0	0	0.00586424	0.00258799	0.00154919	0.00368276	0.00588235	0.00239464	0	0.00241158	0.00269542	0.0042735	0.00660066	0.00518135	0.0191571	0.000969932	0.00193798
22.5	0	0	0	0.00542442	0.0015528	0.00619675	0.00420886	0.0117647	0.00335249	0.010395	0.00241158	0.00269542	0	0.00330033	0.00518135	0.00383142	0.00193986	0.00484496
23.5	0.00284091	0	0	0.00322533	0.0015528	0.00232378	0.0034197	0.00588235	0.00143678	0.012474	0.00192926	0.00539084	0	0	0.00518135	0	0	0.000968992
24.5	0	0	0	0.00351855	0.00207039	0.00232378	0.00407734	0.0176471	0.00191571	0.010395	0.00128617	0.00539084	0	0.000825083	0	0	0.0029098	0.00193798
25.5	0	0	0	0.00586424	0.00258799	0	0.00302512	0	0.000957854	0.004158	0.00160772	0	0	0.00165017	0	0	0	0.00193798
26.5	0	0	0	0.00557103	0.00207039	0.00154919	0.00236749	0	0.00143678	0.00623701	0.00144695	0	0	0.00165017	0	0.00766284	0.000969932	0
27.5	0	0	0	0.00263891	0.000517598	0.00232378	0.00355123	0.00588235	0.000478927	0.00831601	0.00096463	0.00539084	0.0014245	0	0.0103627	0	0.00193986	0.000968992
28.5	0	0	0	0.00322533	0.000517598	0.000774593	0.00236749	0	0	0.00623701	0.00096463	0	0.0014245	0	0.00518135	0.00383142	0	0.00193798
29.5	0	0	0	0.00337194	0.0015528	0.00154919	0.00263054	0	0	0.00623701	0.0011254	0.00539084	0	0.000825083	0	0.00766284	0.000969932	0.000968992
Na
Negative
Pore axis (A)	Probability density
-29.5	0	0	0	0.000954654	0.00118064	0	0	0.00184502	0.00795229	0.00141443	0	0.00185759	0
-28.5	0	0	0.0017762	0.00286396	0.00177096	0.00321543	0	0.00184502	0.00994036	0	0	0.000619195	0.00171527
-27.5	0	0	0.0071048	0.0052506	0.00472255	0.00321543	0	0.00184502	0.00397614	0.00353607	0	0.000619195	0
-26.5	0	0	0.0017762	0.00859189	0.00826446	0.00160772	0	0.00184502	0	0.00353607	0	0.00185759	0
-25.5	0	0	0.0053286	0.0167064	0.0118064	0.0096463	0	0.00738007	0.00397614	0.00353607	0	0.0105263	0.00171527
-24.5	0.00826446	0	0.0124334	0.0210024	0.0112161	0.0176849	0.000929368	0.0147601	0.00795229	0.00990099	0	0.00804954	0
-23.5	0.00413223	0	0.017762	0.0205251	0.0171192	0.0160772	0.00185874	0.00738007	0.00795229	0.0148515	0	0.0179567	0.00343053
-22.5	0.0165289	0	0.0213144	0.0329356	0.0194805	0.0241158	0.0027881	0.0166052	0.0198807	0.0247525	0	0.0278638	0
-21.5	0.0206612	0	0.0213144	0.027685	0.0153483	0.0353698	0.00743494	0.0221402	0.0159046	0.029703	0	0.0352941	0.00686106
-20.5	0.0413223	0.0017452	0.035524	0.0443914	0.0177096	0.0160772	0.00650558	0.0258303	0.0198807	0.0360679	0.0125	0.0352941	0.00343053
-19.5	0.0578512	0	0.026643	0.0372315	0.0165289	0.0353698	0.00743494	0.0129151	0.0258449	0.0339463	0.025	0.047678	0.00686106
-18.5	0.0619835	0.0017452	0.026643	0.0229117	0.012987	0.0209003	0.0130112	0.00738007	0.027833	0.0325318	0.00625	0.0464396	0.0051458
-17.5	0.0413223	0.0026178	0.0159858	0.0124105	0.00826446	0.0209003	0.0148699	0.0147601	0.0198807	0.0289958	0.01875	0.0439628	0.0051458
-16.5	0.0165289	0	0.0248668	0.0181384	0.00885478	0.0305466	0.0204461	0.0221402	0.027833	0.0247525	0.0125	0.0408669	0.0051458
-15.5	0.0123967	0.0026178	0.026643	0.0119332	0.00826446	0.0160772	0.0157993	0.0110701	0.0159046	0.0240453	0.03125	0.0297214	0.0137221
-14.5	0.0247934	0	0.017762	0.00954654	0.00885478	0.0144695	0.0130112	0.0129151	0.00596421	0.0176803	0.0375	0.0309598	0.00857633
-13.5	0.0206612	0.0008726	0.00888099	0.0105012	0.00826446	0.00803859	0.00743494	0.0202952	0.00198807	0.0176803	0.03125	0.0229102	0.00686106
-12.5	0.0165289	0.0008726	0.0142096	0.0152745	0.00472255	0.00482315	0.00743494	0.0202952	0	0.0113154	0.025	0.0148607	0
-11.5	0.0495868	0	0.0284192	0.0119332	0.00708383	0.00803859	0.00371747	0.0129151	0.00198807	0.0127298	0.01875	0.0173375	0.0051458
-10.5	0.0371901	0.0017452	0.0159858	0.0124105	0.00826446	0.00643087	0.00557621	0.00553506	0	0.00707214	0.025	0.0117647	0.00686106
-9.5	0.0247934	0.0026178	0.0195382	0.0109785	0.00590319	0.0096463	0.00929368	0.0129151	0	0.0049505	0.03125	0.0185759	0.0051458
-8.5	0.00826446	0.0008726	0.0071048	0.0100239	0.0100354	0.00803859	0.0139405	0.00922509	0	0.00707214	0.03125	0.0173375	0.00343053
-7.5	0.0165289	0.0017452	0.0230906	0.0152745	0.0100354	0.00321543	0.00464684	0.00553506	0.00198807	0.00777935	0.01875	0.0160991	0.00171527
-6.5	0.0206612	0.0095986	0.0159858	0.0195704	0.0106257	0.00643087	0.00836431	0.00553506	0	0.00777935	0.0125	0.0130031	0.00857633
-5.5	0.00826446	0.0183246	0.0213144	0.0147971	0.0112161	0.0096463	0.0111524	0.0147601	0	0.00919378	0	0.0111455	0.00857633
-4.5	0.00826446	0.0095986	0.0106572	0.0143198	0.0100354	0.011254	0.00929368	0.00738007	0	0.00919378	0.01875	0.0198142	0.00686106
-3.5	0.00826446	0.026178	0.0142096	0.0171838	0.0153483	0.00160772	0.00929368	0.0166052	0.00198807	0.00777935	0.01875	0.0154799	0.0188679
-2.5	0	0.0183246	0.00888099	0.00906921	0.00590319	0.00482315	0.0130112	0.0110701	0.00198807	0.00707214	0.00625	0.0198142	0.00343053
-1.5	0.00413223	0.0148342	0.0071048	0.00954654	0.00826446	0.00482315	0.017658	0.0221402	0.00198807	0.0049505	0	0.0136223	0.00171527
-0.5	0.00826446	0.0008726	0.00888099	0.0133652	0.00177096	0.00321543	0.0120818	0.0295203	0.00397614	0.00636492	0.00625	0.0105263	0.00343053
0.5	0	0.0008726	0	0.0143198	0.00236128	0.0144695	0.00929368	0.0202952	0	0.00919378	0.00625	0.00557276	0
1.5	0.00413223	0	0.0053286	0.0152745	0.00590319	0.0144695	0.00464684	0.00922509	0.00198807	0.00424328	0	0.0117647	0
2.5	0.00826446	0.0026178	0.0035524	0.0124105	0.00413223	0.0369775	0.00185874	0.0110701	0	0.00848656	0	0.0123839	0.00171527
3.5	0.0247934	0.0069808	0.0053286	0.00954654	0.00413223	0.0482315	0.000929368	0.00738007	0	0.0049505	0.00625	0.00681115	0
4.5	0.0165289	0.0139616	0.0071048	0.0071599	0.00590319	0.0273312	0.00185874	0.00553506	0.00198807	0.0113154	0.05625	0.0105263	0
5.5	0.0371901	0.10733	0.0248668	0.0181384	0.00649351	0.0434084	0.00185874	0.0129151	0	0.0120226	0.09375	0.0160991	0.00171527
6.5	0.0785124	0.363874	0.0337478	0.0243437	0.0118064	0.0594855	0.00371747	0.0147601	0.00198807	0.0226308	0.05	0.025387	0.00857633
7.5	0.0413223	0.191972	0.0568384	0.0315036	0.0212515	0.062701	0.0120818	0.0442804	0	0.0374823	0.05625	0.0402477	0.0343053
8.5	0.0371901	0.091623	0.0603908	0.0491647	0.0625738	0.0498392	0.0269517	0.0553506	0.0159046	0.0487977	0.0125	0.0526316	0.0874786
9.5	0.0330579	0.0680628	0.0923623	0.0649165	0.134593	0.0434084	0.0678439	0.097786	0.0377734	0.0438472	0.0125	0.0501548	0.319039
10.5	0.0454545	0.0191972	0.0674956	0.0529833	0.124557	0.0401929	0.104089	0.0756458	0.0755467	0.0268741	0.03125	0.0402477	0.217839
11.5	0.0371901	0.0052356	0.0692718	0.0420048	0.0702479	0.0289389	0.169145	0.0332103	0.121272	0.0438472	0.04375	0.0371517	0.0497427
12.5	0.0289256	0.0052356	0.0284192	0.0362768	0.081464	0.0273312	0.139405	0.0738007	0.141153	0.062942	0.05625	0.0179567	0.0137221
13.5	0	0.0052356	0.0301954	0.026253	0.0608028	0.0450161	0.0585502	0.0221402	0.133201	0.0664781	0.025	0.0136223	0.0137221
14.5	0	0.0017452	0.0159858	0.0190931	0.038961	0.0434084	0.0408922	0.0202952	0.12326	0.0445545	0.01875	0.0130031	0.0120069
15.5	0.00826446	0.0008726	0.0124334	0.0133652	0.0236128	0.0144695	0.0223048	0.0202952	0.0457256	0.0240453	0.00625	0.00928793	0.00857633
16.5	0.0123967	0	0.0053286	0.0147971	0.0100354	0.0096463	0.0269517	0.0221402	0.0139165	0.0261669	0.01875	0.00557276	0.0120069
17.5	0	0	0.0053286	0.0119332	0.0112161	0.00803859	0.0195167	0.0147601	0.0198807	0.0205092	0.0125	0.00928793	0.0188679
18.5	0.00413223	0	0.0053286	0.0100239	0.00590319	0.00482315	0.0130112	0.0110701	0.00994036	0.0205092	0.01875	0.00681115	0.0120069
19.5	0.00413223	0	0.0017762	0.0133652	0.00531287	0.00321543	0.0120818	0.00369004	0.00397614	0.0148515	0.03125	0.00185759	0.0120069
20.5	0	0	0	0.0133652	0.00413223	0	0.00836431	0.00369004	0.00198807	0.00990099	0	0.00185759	0.00686106
21.5	0.00826446	0	0	0.00811456	0.00295159	0	0.00371747	0.00553506	0.00596421	0.00353607	0.0125	0.00247678	0.00343053
22.5	0.00413223	0	0.0017762	0.0052506	0.00295159	0.00321543	0.00464684	0.00369004	0.00198807	0.00212164	0	0.00185759	0.0051458
23.5	0.00413223	0	0	0.00238663	0.00177096	0.00643087	0.00464684	0.00553506	0	0.00424328	0	0.00185759	0.00343053
24.5	0.00413223	0	0	0.00190931	0.00295159	0	0.00185874	0	0	0.00212164	0	0.000619195	0
25.5	0	0	0	0.00238663	0.000590319	0.00160772	0	0.00922509	0.00198807	0.00636492	0.00625	0.00123839	0.0051458
26.5	0	0	0	0	0.000590319	0.00321543	0.00185874	0.00738007	0.00198807	0.00141443	0	0.00123839	0.0051458
27.5	0.00826446	0	0	0.00143198	0.00177096	0.00160772	0	0.00553506	0	0.000707214	0.01875	0.000619195	0.00343053
28.5	0.00826446	0	0	0	0.000590319	0	0.000929368	0.00184502	0	0.00141443	0.01875	0	0.00171527
29.5	0.00413223	0	0	0.000954654	0.000590319	0.00321543	0	0.00553506	0.00198807	0.00424328	0	0	0

## Sheet: Figure3c
Cl
Positive
Pore axis (A)	Probability density
-29.5	0.0131148	0	0.00520009	0	0	0.00102168	0	0	0	0	0	0	0	0.00402414	0	0	0
-28.5	0.0163934	0	0.00949582	0.001	0.00350263	0.00158928	0	0	0	0.000348189	0	0.00143266	0	0.00603622	0	0	0
-27.5	0.00327869	0	0.0115306	0.007	0.00350263	0.0017028	0	0.0227273	0	0.00139276	0	0.00143266	0	0	0	0	0
-26.5	0.00655738	0.016129	0.0108524	0.009	0.00175131	0.00385969	0.00552486	0.0454545	0	0.0031337	0	0.00286533	0	0.00603622	0	0.04	0
-25.5	0.00983607	0.0322581	0.0160525	0.009	0	0.00329209	0.0165746	0	0	0.00452646	0	0.00429799	0	0.0120724	0	0.08	0
-24.5	0.0163934	0.016129	0.0113045	0.009	0	0.00613009	0	0	0	0.0149721	0	0.0100287	0	0.00804829	0	0	0.00540541
-23.5	0.00655738	0.0322581	0.0115306	0.01	0.00175131	0.00828698	0.0110497	0	0	0.0243733	0	0.00859599	0	0.00402414	0	0	0
-22.5	0.00655738	0.0322581	0.009948	0.021	0.00525394	0.0104439	0	0	0	0.0254178	0	0.0114613	0	0.00201207	0	0.08	0
-21.5	0.00983607	0.0322581	0.00972191	0.023	0.00175131	0.0107844	0.00552486	0.0227273	0	0.0208914	0	0.00859599	0.002	0.0120724	0	0.04	0.00540541
-20.5	0.0196721	0.016129	0.0101741	0.018	0.00175131	0.011352	0	0	0	0.0121866	0	0.00573066	0.008	0.0120724	0.03125	0.04	0
-19.5	0.00655738	0	0.0106263	0.016	0.00525394	0.00998978	0	0	0.0322581	0.0132312	0	0.00716332	0.002	0.0160966	0.03125	0	0.00540541
-18.5	0.00655738	0	0.0104002	0.019	0.0105079	0.0121467	0.0165746	0	0	0.0149721	0	0.0157593	0.002	0.0100604	0.03125	0	0.00540541
-17.5	0.0163934	0.0483871	0.0101741	0.016	0.00525394	0.0144171	0.00552486	0.0227273	0.0322581	0.0114903	0	0.00429799	0	0.0160966	0.03125	0	0.0108108
-16.5	0.00983607	0	0.0140176	0.023	0.0122592	0.0147576	0.0110497	0	0.016129	0.0121866	0	0.00716332	0.004	0.00804829	0	0	0.0108108
-15.5	0.0131148	0.016129	0.0189916	0.013	0.0140105	0.016574	0.0110497	0	0	0.0149721	0.0222222	0.0186246	0.006	0.00804829	0.09375	0	0.027027
-14.5	0.00983607	0.0806452	0.0228352	0.033	0.0157618	0.0192984	0.038674	0.0227273	0.016129	0.018454	0.0666667	0.017192	0.024	0.0120724	0	0	0.0216216
-13.5	0.00327869	0	0.0255483	0.029	0.0297723	0.0245204	0.038674	0.0227273	0	0.0264624	0.0444444	0.0229226	0.046	0.0261569	0	0	0.0378378
-12.5	0.0295082	0.0645161	0.0289396	0.025	0.0472855	0.025315	0.0331492	0	0.0322581	0.0393454	0.0444444	0.0329513	0.024	0.0201207	0	0	0.0108108
-11.5	0.00655738	0.0483871	0.0336875	0.034	0.0472855	0.0255421	0.0718232	0.0227273	0.016129	0.045961	0	0.0530086	0.004	0.0342052	0.03125	0.04	0.0540541
-10.5	0.00327869	0.0483871	0.0309745	0.03	0.0455342	0.0265637	0.0497238	0	0	0.0456128	0	0.0243553	0.008	0.0402414	0	0	0.0540541
-9.5	0.0295082	0.0483871	0.0289396	0.022	0.0315236	0.0225905	0.0497238	0.0227273	0.016129	0.0355153	0	0.0272206	0.004	0.0382294	0	0	0.0216216
-8.5	0.0196721	0.0645161	0.0228352	0.033	0.0262697	0.0247474	0.0497238	0.0227273	0.016129	0.0327298	0	0.0286533	0.004	0.0261569	0	0.08	0.0108108
-7.5	0.0163934	0.016129	0.0196699	0.03	0.0315236	0.0267908	0.0220994	0.0681818	0.016129	0.0327298	0.0222222	0.02149	0.004	0.0301811	0	0.04	0.0216216
-6.5	0.0327869	0.0322581	0.0239656	0.021	0.0227671	0.0233852	0.0441989	0.0227273	0	0.0288997	0	0.00716332	0	0.0181087	0	0	0.0486486
-5.5	0.0131148	0.016129	0.0219308	0.023	0.00525394	0.0211148	0.0165746	0.0227273	0.016129	0.0219359	0	0.012894	0	0.0181087	0	0	0.0648649
-4.5	0	0	0.0160525	0.015	0.0175131	0.0175956	0.0331492	0.0227273	0	0.0174095	0	0.0143266	0	0.0221328	0	0	0.027027
-3.5	0.00655738	0	0.0140176	0.01	0.0175131	0.0175956	0.00552486	0	0	0.0222841	0	0.0286533	0	0.00804829	0.03125	0	0.027027
-2.5	0.00327869	0	0.00813927	0.009	0.00350263	0.0133954	0.00552486	0	0.016129	0.0100975	0.0222222	0.012894	0	0.00402414	0	0	0.0216216
-1.5	0	0.016129	0.00813927	0.005	0.00175131	0.0110115	0.0110497	0	0	0.00870474	0	0.00429799	0	0.00402414	0.03125	0	0
-0.5	0.00327869	0.016129	0.00520009	0.002	0	0.00987626	0	0	0	0.00731198	0	0.00429799	0	0.00603622	0	0	0
0.5	0	0	0.00429573	0.002	0.00175131	0.00828698	0.00552486	0	0.016129	0.00557103	0	0.00716332	0	0.00201207	0	0	0.00540541
1.5	0.00327869	0	0.00723491	0.006	0.00175131	0.0107844	0	0	0	0.00626741	0	0	0	0	0	0	0.00540541
2.5	0.00655738	0	0.00836536	0.003	0.00525394	0.00908162	0.00552486	0	0	0.00487465	0.0222222	0.00286533	0.002	0.0120724	0	0	0.0108108
3.5	0	0	0.00655664	0.004	0.00700525	0.00874106	0.00552486	0	0	0.0111421	0.0444444	0.00716332	0	0.00402414	0	0.08	0.027027
4.5	0.00655738	0	0.00972191	0.01	0.0122592	0.0131684	0	0.0227273	0.016129	0.0100975	0.0222222	0.0229226	0	0.0140845	0	0	0
5.5	0.00655738	0	0.00791318	0.005	0.00175131	0.0116926	0.0165746	0	0	0.00766017	0	0.0286533	0	0.0120724	0	0	0.0108108
6.5	0.00983607	0.0645161	0.012435	0.01	0.0105079	0.0144171	0	0	0.016129	0.0100975	0	0.0114613	0	0.0120724	0.03125	0	0.0108108
7.5	0.0229508	0.0322581	0.0133394	0.01	0.0350263	0.0171416	0.00552486	0	0	0.0135794	0.0222222	0.02149	0	0.0160966	0	0.04	0.0108108
8.5	0.042623	0.016129	0.0205743	0.021	0.033275	0.0219094	0.0220994	0	0.016129	0.0170613	0	0.0386819	0	0.0382294	0.03125	0	0.0216216
9.5	0.167213	0.0483871	0.029844	0.034	0.0262697	0.0232717	0.0331492	0	0	0.018454	0.0222222	0.0415473	0	0.0321932	0	0.04	0.0540541
10.5	0.0918033	0.0483871	0.0255483	0.045	0.033275	0.0254285	0.0276243	0.0454545	0.0806452	0.0320334	0.0444444	0.034384	0	0.0643863	0.03125	0.04	0.027027
11.5	0.0360656	0.016129	0.0309745	0.039	0.0315236	0.0299693	0.038674	0.0909091	0.129032	0.0323816	0	0.0415473	0.008	0.0583501	0.03125	0.08	0.0378378
12.5	0.00983607	0	0.0293918	0.031	0.0315236	0.0373482	0.038674	0	0.145161	0.0438719	0.0222222	0.0515759	0.018	0.0261569	0.125	0.04	0.027027
13.5	0.0295082	0	0.0382094	0.066	0.10683	0.0384834	0.0165746	0.0681818	0.16129	0.0421309	0	0.0587393	0.472	0.0603622	0.09375	0.04	0.0540541
14.5	0.0557377	0.0483871	0.0368528	0.022	0.110333	0.0317857	0.0165746	0.0681818	0.129032	0.0264624	0	0.034384	0.322	0.0523139	0.1875	0.04	0.0324324
15.5	0.0295082	0	0.0334615	0.018	0.0385289	0.0278125	0.0110497	0.113636	0.016129	0.0299443	0	0.0243553	0.014	0.0201207	0.0625	0.08	0.0108108
16.5	0.0262295	0	0.0364006	0.023	0.0262697	0.0312181	0.00552486	0.0227273	0	0.0236769	0	0.0200573	0.01	0.0261569	0.03125	0.04	0.0108108
17.5	0.0229508	0	0.0262265	0.012	0.00175131	0.030764	0.0276243	0.0454545	0	0.0181058	0.0222222	0.0243553	0.002	0.028169	0	0	0.0216216
18.5	0.0262295	0	0.0210265	0.011	0.0122592	0.0316722	0.0276243	0	0	0.014624	0	0.0243553	0.002	0.0261569	0	0	0.0108108
19.5	0.0131148	0	0.0158264	0.017	0	0.0284936	0.00552486	0.0454545	0	0.0107939	0.0888889	0.0229226	0	0.0221328	0	0	0.0432432
20.5	0.0196721	0.016129	0.0133394	0.012	0.00700525	0.0215689	0.0165746	0.0227273	0.016129	0.00487465	0.0666667	0.00716332	0.004	0.0100604	0	0	0.0108108
21.5	0.00983607	0	0.0162785	0.015	0.0157618	0.016801	0.0220994	0	0	0.00696379	0.111111	0.0100287	0.002	0.0100604	0	0	0.0378378
22.5	0.00655738	0	0.0119828	0.025	0.00875657	0.01419	0.0220994	0.0227273	0	0.00626741	0.0222222	0.00716332	0	0.00402414	0	0	0.0162162
23.5	0.00983607	0.016129	0.0122089	0.009	0.00700525	0.0123737	0.0165746	0	0	0.00731198	0.111111	0.00429799	0	0.00201207	0.0625	0	0.0108108
24.5	0.00327869	0	0.00949582	0.013	0.00875657	0.011125	0.0276243	0.0227273	0.016129	0.00626741	0.0222222	0.00859599	0	0.00804829	0	0	0
25.5	0	0	0.0101741	0.006	0.00700525	0.00930866	0.0110497	0.0454545	0	0.0066156	0.0444444	0.0100287	0	0.00402414	0	0	0
26.5	0	0	0.00836536	0.003	0.00175131	0.00874106	0.0220994	0	0	0.00383008	0	0.00286533	0.002	0	0	0	0
27.5	0.00327869	0	0.00723491	0.007	0.00350263	0.00828698	0	0	0	0.00348189	0	0.00429799	0	0.00201207	0	0.04	0
28.5	0	0	0.00791318	0.002	0.00350263	0.00647066	0	0	0	0.00452646	0.0666667	0.00429799	0	0	0	0	0
29.5	0.00327869	0	0.00791318	0.004	0	0.00397321	0	0	0.016129	0.00348189	0.0222222	0.00286533	0	0	0	0	0
Cl
Negative
Pore axis (A)	Probability density
-29.5	0.00430769	0	0	0.00190476	0.00274023	0.000631712	0.00325556	0.00111317	0	0.00427873	0.00199203	0.00075188	0	0.00566572	0	0.0109735	0	0	0	0.000750188	0.000734754	0
-28.5	0.00246154	0	0	0.00761905	0.00347095	0.00105285	0.00217037	0	0	0.00244499	0.000996016	0.00300752	0	0	0	0.0180531	0	0.00064433	0	0.000750188	0.00146951	0
-27.5	0.00307692	0	0.00273973	0.00380952	0.00255754	0.000842283	0.00379816	0	0	0.00305623	0.00398406	0.00413534	0	0.00283286	0	0.019823	0	0.00193299	0	0.000750188	0.00146951	0
-26.5	0.00123077	0	0	0	0.00347095	0.00147399	0.00434075	0.00111317	0	0.00488998	0.0059761	0.0037594	0	0	0	0.0116814	0	0.00128866	0	0.00150038	0.00293902	0.00273224
-25.5	0.00430769	0	0	0	0.00529777	0.00294799	0.00596853	0.00222635	0	0.00611247	0.000996016	0.0056391	0	0	0	0.00849558	0.00108108	0.00128866	0	0.00150038	0.00220426	0.00546448
-24.5	0.00430769	0	0	0.00380952	0.00438436	0.00421141	0.00379816	0.0025974	0	0.00366748	0.0059761	0.00902256	0	0.00283286	0	0.00530973	0.00108108	0.00257732	0	0.00150038	0.00440852	0
-23.5	0.00246154	0	0	0.00380952	0.00566313	0.00294799	0.00976668	0.00630798	0.00436047	0.00550122	0.00398406	0.0180451	0	0	0.00252525	0.00672566	0.00324324	0.00128866	0	0.00300075	0.00514328	0.00546448
-22.5	0.00307692	0	0	0.00380952	0.00511509	0.00315856	0.00596853	0.00519481	0.00145349	0.00977995	0.00796813	0.0199248	0	0	0.00505051	0.0060177	0.00432432	0.00322165	0	0.00150038	0.00293902	0.010929
-21.5	0.00369231	0.0232558	0.00273973	0.00571429	0.00639386	0.00379027	0.00596853	0.00667904	0.00145349	0.00733496	0.00697211	0.0131579	0	0.0141643	0.030303	0.00566372	0.00324324	0.00579897	0	0.000750188	0.00367377	0.00273224
-20.5	0.00492308	0.0232558	0	0.00190476	0.0060285	0.00442198	0.0086815	0.00519481	0.00436047	0.0140587	0.00697211	0.0150376	0	0.0113314	0.010101	0.0102655	0.00108108	0.00064433	0	0.00225056	0.00367377	0.0163934
-19.5	0.00430769	0	0	0.00380952	0.00639386	0.00442198	0.00434075	0.00890538	0.00290698	0.0122249	0.0139442	0.0221805	0	0.00283286	0.00757576	0.00707965	0.00108108	0.00386598	0.00854701	0.00225056	0.00146951	0.010929
-18.5	0.008	0	0.00273973	0.00571429	0.00712459	0.00484312	0.0081389	0.00630798	0.00436047	0.0189487	0.0129482	0.0240602	0	0.0113314	0	0.00955752	0.00108108	0.00579897	0.002849	0.00150038	0.00293902	0.00546448
-17.5	0.00369231	0	0.00821918	0.00761905	0.00931677	0.00779111	0.00976668	0.00519481	0.0116279	0.0116137	0.0119522	0.0225564	0.00568182	0.0141643	0.00757576	0.0102655	0.00756757	0.00708763	0.002849	0.00225056	0.00661278	0.010929
-16.5	0.00923077	0	0.00273973	0.00761905	0.00840336	0.00673826	0.00922409	0.00853432	0.0145349	0.0128362	0.0109562	0.0165414	0.0170455	0.01983	0.010101	0.0109735	0.00864865	0.0103093	0.002849	0.00225056	0.00808229	0.010929
-15.5	0.00676923	0	0.0164384	0.00571429	0.0113263	0.00758054	0.00976668	0.0378479	0.00726744	0.0122249	0.0149402	0.0112782	0.0284091	0.0169972	0.00757576	0.0159292	0.00648649	0.0238402	0.002849	0.00375094	0.0139603	0.0136612
-14.5	0.008	0	0.0219178	0.00952381	0.0142492	0.0115814	0.0141074	0.0638219	0.0130814	0.0220049	0.0109562	0.0154135	0.0227273	0.0254958	0.0252525	0.0215929	0.0108108	0.0354381	0	0.00750188	0.0220426	0.0437158
-13.5	0.0104615	0.0232558	0.0356164	0.0133333	0.0153453	0.0157928	0.0265871	0.0282004	0.0334302	0.0213936	0.0139442	0.0157895	0.00568182	0.0226629	0.0252525	0.0176991	0.0324324	0.0186856	0.00569801	0.00825206	0.0220426	0.0355191
-12.5	0.0141538	0.0232558	0.0410959	0.00952381	0.0191816	0.0187408	0.0276723	0.0159555	0.0377907	0.0250611	0.0318725	0.0161654	0.0340909	0.0226629	0.0176768	0.020177	0.0259459	0.0180412	0.011396	0.00825206	0.0235121	0.0710383
-11.5	0.0141538	0.0697674	0.0191781	0.0266667	0.0255754	0.0237945	0.0157352	0.0141002	0.0406977	0.0342298	0.0129482	0.0236842	0.0284091	0.0283286	0.0227273	0.0251327	0.0205405	0.0219072	0.00854701	0.0180045	0.0279206	0.0956284
-10.5	0.0276923	0.116279	0.0191781	0.0438095	0.0312386	0.0277953	0.0141074	0.0237477	0.0363372	0.0287286	0.0119522	0.0308271	0.0340909	0.0283286	0.0176768	0.0276106	0.0356757	0.0309278	0.00854701	0.0322581	0.0308597	0.0928962
-9.5	0.0258462	0.0930233	0.0191781	0.0514286	0.0339788	0.0353759	0.0227889	0.0178108	0.0726744	0.0256724	0.0169323	0.0387218	0.0284091	0.0254958	0.030303	0.0382301	0.08	0.0360825	0.00854701	0.0495124	0.0345334	0.0628415
-8.5	0.0264615	0.139535	0.0356164	0.0361905	0.0507855	0.0410613	0.0293001	0.0166976	0.0436047	0.0311736	0.0179283	0.0327068	0.0284091	0.0283286	0.0454545	0.04	0.0410811	0.0322165	0.011396	0.0555139	0.0323292	0.0409836
-7.5	0.0264615	0.0930233	0.0164384	0.0342857	0.0432956	0.0480101	0.0336408	0.0252319	0.0552326	0.0372861	0.0368526	0.0387218	0.0340909	0.0594901	0.0454545	0.0424779	0.04	0.0451031	0.00854701	0.102776	0.0323292	0.0546448
-6.5	0.0436923	0.0697674	0.00821918	0.0704762	0.0420168	0.0696989	0.0341834	0.0300557	0.0508721	0.0531785	0.0458167	0.0571429	0.0170455	0.0396601	0.0378788	0.060885	0.0302703	0.0496134	0.00569801	0.140285	0.04482	0.0191257
-5.5	0.0350769	0.0232558	0.030137	0.112381	0.0549872	0.0781217	0.0569723	0.0345083	0.059593	0.0623472	0.0936255	0.062406	0.0113636	0.0368272	0.0378788	0.0612389	0.0486486	0.070232	0.037037	0.104276	0.053637	0.0245902
-4.5	0.0381538	0.0465116	0.0109589	0.0628571	0.0560833	0.0545378	0.0629409	0.0289425	0.0639535	0.0513447	0.0697211	0.056015	0.0284091	0.0368272	0.0328283	0.059469	0.0518919	0.064433	0.034188	0.0810203	0.0690669	0.0136612
-3.5	0.0375385	0.0232558	0.0273973	0.047619	0.0573621	0.0421141	0.0586001	0.0252319	0.0348837	0.0323961	0.0667331	0.0383459	0.0227273	0.0453258	0.0176768	0.0428319	0.027027	0.0457474	0.031339	0.0877719	0.0499633	0.010929
-2.5	0.0326154	0.0465116	0.0246575	0.0495238	0.0409207	0.0364287	0.0428649	0.0230056	0.0334302	0.0317848	0.0717131	0.0345865	0.0113636	0.0226629	0.00505051	0.04	0.00648649	0.0231959	0.017094	0.0517629	0.0462895	0.00273224
-1.5	0.0233846	0	0.0109589	0.0209524	0.0308732	0.0235839	0.0303852	0.0174397	0.0247093	0.0299511	0.060757	0.0191729	0.0170455	0.0226629	0.0277778	0.019823	0.0118919	0.0148196	0.022792	0.012003	0.0411462	0.00546448
-0.5	0.0203077	0	0.00547945	0.0152381	0.0173548	0.0143188	0.0184482	0.0115028	0.0174419	0.0165037	0.0298805	0.0154135	0	0.0283286	0.0176768	0.0162832	0.00540541	0.00386598	0.00854701	0.0112528	0.038942	0.00819672
0.5	0.0141538	0	0.00547945	0.00952381	0.0129704	0.00821226	0.0086815	0.0096475	0.00436047	0.00794621	0.00498008	0.0150376	0	0.0368272	0.0126263	0.00778761	0.00216216	0.00128866	0.011396	0.00300075	0.0220426	0.00273224
1.5	0.0147692	0	0	0.00571429	0.0118743	0.0086334	0.00705372	0.00296846	0.00581395	0.00672372	0.00697211	0.00902256	0	0.00849858	0.0151515	0.00814159	0.00540541	0.00451031	0.002849	0.00975244	0.0249816	0.00819672
2.5	0.008	0	0.00273973	0.0152381	0.0127877	0.00821226	0.00651112	0.00890538	0.00872093	0.00305623	0.00996016	0.0116541	0.0113636	0.00283286	0.0151515	0.00814159	0.00756757	0.00579897	0.00854701	0.00675169	0.0264511	0.0136612
3.5	0.0147692	0	0.00273973	0.00952381	0.0168067	0.00631712	0.0151926	0.00927644	0.00872093	0.00550122	0.0149402	0.00789474	0.0170455	0.00283286	0.0126263	0.00814159	0.00540541	0.00966495	0.002849	0.0187547	0.0330639	0.0355191
4.5	0.0252308	0	0.0136986	0.0304762	0.0210084	0.0174774	0.0227889	0.0211503	0.0101744	0.00977995	0.0179283	0.0135338	0.0795455	0.0113314	0.020202	0.0127434	0.0205405	0.0122423	0	0.0337584	0.0404115	0.0273224
5.5	0.024	0	0.00547945	0.0285714	0.0204604	0.0136871	0.0265871	0.0178108	0.0101744	0.0091687	0.0249004	0.0120301	0.0625	0.0141643	0.0328283	0.0113274	0.0205405	0.0154639	0	0.0202551	0.0110213	0.00819672
6.5	0.0424615	0.0232558	0.0136986	0.0247619	0.0237486	0.0309539	0.0423223	0.0419295	0.00581395	0.0207824	0.0239044	0.0131579	0.107955	0.00849858	0.113636	0.00955752	0.0475676	0.0515464	0.00569801	0.0202551	0.00881705	0.0191257
7.5	0.0578462	0	0.0273973	0.0266667	0.0297771	0.07749	0.0368964	0.0827458	0.0203488	0.0226161	0.0428287	0.0281955	0.0795455	0.0169972	0.0732323	0.0109735	0.0454054	0.164948	0.017094	0.0307577	0.0176341	0.0191257
8.5	0.0387692	0.0232558	0.0547945	0.0247619	0.0310559	0.0614866	0.01465	0.0894249	0.0101744	0.0299511	0.0189243	0.0165414	0.0227273	0.0169972	0.0252525	0.0120354	0.0486486	0.0805412	0.02849	0.0270068	0.0198384	0.0218579
9.5	0.0516923	0.0232558	0.090411	0.0285714	0.0263062	0.0261108	0.00759631	0.0526902	0.0101744	0.0971883	0.00796813	0.0199248	0.0170455	0.0424929	0.020202	0.0145133	0.0918919	0.00773196	0.139601	0.00900225	0.00808229	0.057377
10.5	0.0443077	0.0465116	0.0712329	0.00571429	0.011509	0.00694883	0.0119371	0.0148423	0.0261628	0.0501222	0.00896414	0.0176692	0	0.0396601	0.0277778	0.0099115	0.027027	0.00128866	0.376068	0.00300075	0.00440852	0.0163934
11.5	0.0289231	0	0.0273973	0.0190476	0.012057	0.00484312	0.0130222	0.0155844	0.0276163	0.0146699	0.00896414	0.012406	0.0113636	0.00849858	0.0176768	0.0155752	0.00864865	0.0064433	0.11396	0.00450113	0.00293902	0.00273224
12.5	0.0289231	0	0.0356164	0.00952381	0.012057	0.00779111	0.00922409	0.0274583	0.0218023	0.0158924	0.00697211	0.0161654	0	0.00849858	0.010101	0.019469	0.00216216	0.00322165	0.011396	0.00225056	0.00293902	0
13.5	0.0338462	0	0.0876712	0.0171429	0.0162587	0.0160034	0.0255019	0.03859	0.0421512	0.0165037	0.0139442	0.0225564	0	0.0169972	0.0126263	0.0265487	0.00324324	0.00193299	0.00569801	0.00450113	0.00587803	0.00273224
14.5	0.0295385	0	0.0465753	0.0228571	0.0135185	0.0229522	0.0303852	0.0274583	0.0465116	0.0103912	0.00996016	0.00902256	0.00568182	0.0141643	0.00252525	0.0173451	0.0205405	0.0115979	0.02849	0.00150038	0.0132256	0.00273224
15.5	0.0203077	0	0.0356164	0.0171429	0.011509	0.0334807	0.032013	0.0111317	0.0145349	0.00550122	0.0059761	0.0101504	0	0.00566572	0.00505051	0.0152212	0.0356757	0.0238402	0.00569801	0	0.0176341	0.0218579
16.5	0.0141538	0	0.0794521	0.0152381	0.0116916	0.0147399	0.017363	0.00667904	0.00872093	0.00855746	0.0059761	0.0165414	0.00568182	0.0254958	0.00252525	0.0130973	0.0454054	0.00451031	0	0	0.0257164	0.0191257
17.5	0.00738462	0.0232558	0.0136986	0.00380952	0.00822068	0.00400084	0.0113945	0.00667904	0.00290698	0.00366748	0.0059761	0.00977444	0.0113636	0.0113314	0.0126263	0.0138053	0.027027	0.00257732	0	0	0.0132256	0.00273224
18.5	0.00430769	0	0.00273973	0.00380952	0.00949945	0.00379027	0.00922409	0.00445269	0.00145349	0.00366748	0.00398406	0.00902256	0.0454545	0.0141643	0.0252525	0.0120354	0.00756757	0.00128866	0.002849	0.00150038	0.00808229	0.00273224
19.5	0.00492308	0	0.00273973	0.00380952	0.0100475	0.00315856	0.00759631	0.00630798	0.00290698	0.00366748	0.00996016	0.00413534	0.0340909	0.0254958	0.0252525	0.00672566	0.00324324	0.00257732	0	0.00150038	0.00881705	0.00546448
20.5	0.00430769	0.0232558	0.00273973	0	0.00675923	0.00252685	0.0103093	0.00445269	0.00726744	0.00427873	0.0109562	0.00864662	0.0227273	0.01983	0.010101	0.00743363	0.00432432	0.00128866	0	0.000750188	0.0102866	0
21.5	0.008	0	0	0	0.00949945	0.00231628	0.0081389	0.00371058	0.00726744	0.00366748	0.00298805	0.00413534	0.0113636	0.00849858	0.00505051	0.0099115	0	0.00064433	0	0	0.00587803	0.0136612
22.5	0.00553846	0	0	0.00571429	0.00858604	0.00294799	0.0081389	0.00371058	0.00290698	0.00427873	0.00298805	0.00639098	0.0284091	0.0226629	0	0.00814159	0.00108108	0.00128866	0	0.000750188	0.00661278	0.00273224
23.5	0.00246154	0	0	0.00190476	0.00822068	0.00315856	0.00922409	0.00408163	0.00436047	0.00305623	0.0059761	0.00300752	0.0113636	0.00849858	0.00252525	0.00495575	0.00324324	0.00064433	0	0.00150038	0.00440852	0.0136612
24.5	0.00369231	0.0232558	0	0	0.00529777	0.00273742	0.00705372	0.00408163	0.00726744	0.00122249	0.00498008	0.00451128	0	0.00283286	0.00252525	0.00424779	0	0.00128866	0	0.000750188	0.00587803	0
25.5	0.00123077	0	0.00547945	0	0.00456704	0.00252685	0.00325556	0.00296846	0.00436047	0.00122249	0.0059761	0.00225564	0.0227273	0.0113314	0.00505051	0.00566372	0.00108108	0	0	0.000750188	0.00367377	0
26.5	0.00246154	0	0.00547945	0.00190476	0.00328827	0.00189514	0.00488334	0.00185529	0.00145349	0.00183374	0.00298805	0.00676692	0.00568182	0.00283286	0.00505051	0.00389381	0.00216216	0	0	0	0.00587803	0
27.5	0.00307692	0	0.00547945	0	0.00292291	0.00189514	0.00434075	0.00222635	0.00145349	0.00244499	0.00199203	0.0018797	0	0.0113314	0	0.00424779	0.00108108	0.00128866	0	0.000750188	0.00220426	0
28.5	0.00430769	0	0	0.00190476	0.00365364	0.0035797	0.00325556	0.000371058	0.00290698	0.000611247	0.00199203	0.00225564	0	0.00283286	0	0.00495575	0.00324324	0	0	0	0.00440852	0.00273224
29.5	0.00676923	0	0	0	0.00310559	0.00231628	0.00217037	0.00333952	0.00145349	0	0.00298805	0.00150376	0.0113636	0.00283286	0	0.00318584	0.00108108	0.00064433	0	0	0.00440852	0

## Sheet: Figure3d
Na
Pore axis (A)	Probability density
-14.5	0.17025	0.174973	0.156046	0.199324	0.146439	0.110117	0.16983	0.0869565	0.156814	0.151313	0.149777	0.137848	0.106765	0.174322	0.133088	0.165049	0.197546	0.142792	0.1618	0.155652	0.15619	0.159142	0.123654	0.173456	0.155657	0.195745	0.126227	0.136225	0.0888575	0.050815	0.114256	0.0670225	0.168627	0.0808301	0.0951276	0.156425	0.110969	0.125	0.0969089	0.110852	0.120441	0.142857	0.143791	0.137901
-13.5	0.134708	0.148418	0.135047	0.152027	0.142459	0.0928016	0.140859	0.117552	0.15154	0.135291	0.132569	0.0997582	0.0909091	0.129436	0.0999474	0.153953	0.149693	0.109945	0.168023	0.125386	0.121373	0.135002	0.104345	0.143671	0.110858	0.142128	0.123104	0.109589	0.0747532	0.0460211	0.0870021	0.0480427	0.128431	0.0540688	0.0835267	0.121309	0.0905612	0.0864726	0.0668338	0.0980163	0.0873622	0.122321	0.122876	0.116219
-12.5	0.119789	0.113496	0.113686	0.115428	0.122165	0.081323	0.117882	0.0917874	0.12212	0.123721	0.125876	0.0979444	0.0739958	0.105428	0.107838	0.130374	0.132515	0.112682	0.131163	0.106856	0.0981625	0.11131	0.0790939	0.106001	0.100228	0.106383	0.0941124	0.0799087	0.0648801	0.0369128	0.0702306	0.0332147	0.116667	0.0415074	0.0510441	0.0933759	0.0714286	0.0633562	0.0810359	0.0740957	0.0932994	0.100893	0.0810458	0.0954033
-11.5	0.112111	0.0931248	0.096307	0.0867117	0.110227	0.0632296	0.108891	0.0933977	0.10297	0.109479	0.0984704	0.0870617	0.102537	0.0975992	0.0904787	0.112344	0.13865	0.0885036	0.101963	0.105003	0.0889749	0.0885114	0.067954	0.0924223	0.088079	0.0817021	0.0744871	0.0589802	0.0479549	0.029722	0.0733753	0.0332147	0.077451	0.0338613	0.062645	0.11253	0.100765	0.0693493	0.0609858	0.0618436	0.0797286	0.0964286	0.0797386	0.0719861
-10.5	0.0868802	0.0894871	0.0713251	0.0760135	0.0893355	0.0610895	0.0749251	0.0950081	0.0846517	0.0774366	0.0984704	0.0737606	0.12685	0.0840292	0.095213	0.104485	0.0932515	0.0894161	0.0866443	0.0901791	0.0720503	0.081359	0.062384	0.0718353	0.0766894	0.0714894	0.0749331	0.0449011	0.0409027	0.0234899	0.0728512	0.0225386	0.0470588	0.0278536	0.0417633	0.0917797	0.0778061	0.0496575	0.0467836	0.0589265	0.0627651	0.0901786	0.075817	0.065915
-9.5	0.0655989	0.0782103	0.0568429	0.0563063	0.0773975	0.0655642	0.0589411	0.0708535	0.0541216	0.0725412	0.103569	0.0852479	0.167019	0.0970772	0.0746975	0.086454	0.0662577	0.0766423	0.0674964	0.0673255	0.0672147	0.0777827	0.0460453	0.0560666	0.0668185	0.052766	0.0561998	0.0350076	0.0310296	0.0206136	0.0733753	0.0302491	0.0303922	0.0262152	0.0417633	0.0694334	0.0752551	0.0445205	0.0334169	0.0595099	0.0559796	0.0848214	0.0379085	0.037294
-8.5	0.0570426	0.0592943	0.0463432	0.0551802	0.06924	0.0610895	0.0709291	0.0466989	0.0463503	0.058745	0.0984704	0.122128	0.131078	0.0803758	0.0631247	0.0591771	0.0331288	0.0593066	0.0751556	0.0518839	0.0647969	0.0536433	0.0508726	0.0376697	0.0622627	0.0391489	0.0579839	0.0262557	0.0239774	0.0215724	0.0607966	0.0260973	0.0127451	0.0158383	0.0788863	0.0422985	0.0943878	0.0351027	0.0392648	0.0554259	0.0551315	0.0526786	0.0431373	0.028621
-7.5	0.0568232	0.0574754	0.0477915	0.0574324	0.057501	0.0756809	0.0689311	0.0466989	0.0383014	0.0667557	0.0656469	0.113059	0.0539112	0.0741127	0.053656	0.0425335	0.0220859	0.0547445	0.0641455	0.0407659	0.0662476	0.049173	0.037876	0.0376697	0.0447988	0.0255319	0.0263158	0.0296804	0.0112835	0.0153404	0.0545073	0.0231317	0.00784314	0.0163845	0.0696056	0.0215483	0.0561224	0.0239726	0.0275689	0.0390898	0.0407125	0.04375	0.0379085	0.0234172
-6.5	0.0425625	0.0585668	0.0347574	0.0518018	0.0397931	0.0741245	0.0589411	0.041868	0.0294199	0.0373832	0.0309114	0.0586457	0.0359408	0.0558455	0.0447133	0.0383726	0.0110429	0.0456204	0.0521781	0.0401482	0.0676983	0.0415735	0.0241367	0.0310994	0.0387244	0.0323404	0.0102587	0.0384323	0.00846262	0.0115053	0.0303983	0.0177936	0	0.0103768	0.00928074	0.027933	0.0191327	0.0171233	0.00835422	0.0367561	0.0746395	0.0285714	0.020915	0.0312229
-5.5	0.0362001	0.0411059	0.0220854	0.0371622	0.0300438	0.061284	0.0384615	0.0257649	0.0249792	0.034713	0.0159337	0.0175333	0.0190275	0.0365344	0.0373488	0.0203421	0.00981595	0.0314781	0.045955	0.0345893	0.0551257	0.0411265	0.0107687	0.0179588	0.0311314	0.0280851	0.00758252	0.0388128	0.00282087	0.0110259	0.0214885	0.00771056	0.000980392	0.00273075	0.00928074	0.0119713	0.0102041	0.00941781	0.00417711	0.029755	0.0763359	0.0116071	0.0183007	0.0381613
-4.5	0.0261079	0.0178247	0.0329471	0.036036	0.0272583	0.0459144	0.0174825	0.0225443	0.0263669	0.023587	0.00956023	0.00362757	0.0158562	0.0287056	0.0315623	0.0171059	0.00368098	0.0214416	0.0210627	0.0240889	0.040619	0.0366562	0.00408466	0.0148927	0.0121488	0.0187234	0.00356824	0.011796	0	0.00479386	0.0057652	0.00177936	0.00196078	0.0021846	0.0232019	0.00239425	0.00255102	0.015411	0.00167084	0.0204201	0.0771841	0.00178571	0.0104575	0.045967
-3.5	0.0182097	0.0058203	0.0296886	0.026464	0.0254676	0.0412451	0.00799201	0.0144928	0.0358035	0.0164664	0.00924156	0.000604595	0.0190275	0.0140919	0.0452393	0.0147943	0.00122699	0.0319343	0.00526568	0.0210006	0.037234	0.0344211	0.00148533	0.0065703	0.00683371	0.0110638	0.00178412	0.00684932	0	0.00431448	0.00262055	0	0	0	0.00464037	0.000798085	0.00127551	0.0214041	0	0.0110852	0.0602205	0.000892857	0.00261438	0.0364267
-2.5	0.0175516	0.00145507	0.0300507	0.0275901	0.0143255	0.0453307	0.0014985	0.00805153	0.035526	0.0155763	0.0101976	0.000604595	0.00528541	0.0026096	0.0589164	0.00462321	0	0.0196168	0.000957396	0.0234713	0.0294971	0.0299508	0	0.00525624	0.0015186	0.00680851	0	0.00266362	0	0.00191755	0.00471698	0	0	0	0	0	0	0.0128425	0	0.00291715	0.0220526	0	0.00130719	0.0164788
-1.5	0.0131637	0.000727537	0.0224475	0.0106982	0.0137286	0.0433852	0.0004995	0.00322061	0.0310852	0.00801068	0.00796686	0	0.00105708	0.00208768	0.0326144	0.00138696	0	0.00638686	0.000478698	0.0265596	0.0130561	0.0263746	0	0.00043802	0.000759301	0.00170213	0.00044603	0.00152207	0	0	0.00209644	0	0	0	0	0	0	0.00513699	0	0.00291715	0.00424088	0	0	0.00693842
-0.5	0.0081176	0.000363769	0.0228096	0.00225225	0.00815758	0.02607	0	0	0.0119345	0.00667557	0.00350542	0	0	0	0.00736454	0.00138696	0	0.00182482	0	0.020383	0.00145068	0.0107287	0	0	0	0.000851064	0	0.000761035	0	0.000479386	0.000524109	0	0	0	0	0	0	0	0	0.00116686	0.00169635	0	0	0.000867303
0.5	0.00241334	0	0.0057929	0.000563063	0.00338241	0.0108949	0.0004995	0	0.00194283	0.00267023	0.00414277	0	0	0	0	0	0	0.00273723	0	0.00123533	0.000483559	0.00312919	0	0	0	0	0	0.000380518	0	0	0	0	0	0	0	0	0	0.000856164	0	0	0	0	0	0
1.5	0.00197455	0	0.000362056	0	0.00258655	0.00330739	0	0.00483092	0.000555093	0.000445038	0.00159337	0	0	0	0	0	0	0.000912409	0	0	0	0.000894055	0	0	0	0	0	0	0	0	0	0	0	0	0	0	0	0	0	0	0	0	0	0
2.5	0.000658183	0	0	0	0	0.00116732	0	0.00483092	0.000277546	0.000445038	0.00318674	0	0	0	0	0	0	0.000456204	0	0	0	0.000447027	0	0	0	0	0	0	0	0	0	0	0	0	0	0	0	0	0	0	0	0	0	0
3.5	0.000438789	0	0	0	0	0.000389105	0	0.0112721	0	0	0.000637349	0	0	0	0	0	0	0	0	0	0	0	0	0	0	0	0	0	0	0	0	0	0	0	0	0	0	0	0	0	0	0	0	0
4.5	0.000438789	0	0	0	0	0.000389105	0	0.00966184	0	0	0.000318674	0.000604595	0	0	0	0	0	0.000456204	0	0	0	0	0	0	0	0	0.00044603	0	0	0.00431448	0	0.00118624	0	0.0010923	0	0	0	0	0	0	0	0	0	0
5.5	0	0	0	0	0	0	0	0.00805153	0	0	0	0.000604595	0	0	0	0.000462321	0	0.00182482	0	0	0	0	0	0	0	0	0.00133809	0	0	0.00239693	0.00209644	0.00474496	0	0.0010923	0.00232019	0	0	0.000856164	0	0.00116686	0	0	0	0
6.5	0	0	0	0	0	0	0	0.00644122	0	0	0	0.00120919	0	0	0	0.00138696	0	0.000912409	0	0	0	0	0.000371333	0	0	0.00255319	0.00579839	0.00114155	0.00141044	0.0254075	0.00366876	0.0112693	0	0.00491535	0	0	0	0.00513699	0	0.0116686	0	0	0	0
7.5	0	0	0.00144823	0	0.000198965	0.000194553	0	0.0112721	0	0	0	0.00665054	0	0	0	0.000462321	0	0.00410584	0	0	0	0	0.001114	0.00043802	0	0.00510638	0.00758252	0.00228311	0.00423131	0.042186	0.0125786	0.0207592	0	0.0125614	0.00232019	0.00159617	0	0.0128425	0.00250627	0.0239207	0.000848176	0	0.00915033	0
8.5	0	0.00109131	0.00362056	0	0.000198965	0.00077821	0	0.0225443	0	0.000890076	0	0.00967352	0	0	0	0.00184928	0	0.00866788	0	0	0	0	0.00482733	0.00262812	0	0.0102128	0.0209634	0.00532725	0.0282087	0.0671141	0.00890985	0.0432977	0	0.0245767	0.00464037	0.0127694	0.00127551	0.0265411	0.021721	0.0256709	0.000848176	0.000892857	0.00915033	0.00780572
9.5	0	0.00109131	0.00217234	0	0.00119379	0.00252918	0.0004995	0.0273752	0	0.00311526	0	0.00725514	0	0	0.000526039	0.00601017	0	0.0114051	0	0	0	0	0.0141107	0.00832238	0	0.0204255	0.0365745	0.0277778	0.0253879	0.121285	0.00943396	0.0640569	0.00196078	0.0589842	0.00928074	0.0143655	0.00127551	0.0376712	0.0467836	0.0373396	0.00339271	0.00982143	0.0379085	0.0407632
10.5	0	0.00254638	0.00615496	0.00112613	0.00298448	0.00564202	0.003996	0.0305958	0.000277546	0.00578549	0.000956023	0.00785973	0.00317125	0.00156576	0.00263019	0.00601017	0	0.00821168	0	0.00370599	0	0	0.0360193	0.0275953	0.00607441	0.0204255	0.0472792	0.0540335	0.0592384	0.139981	0.0230608	0.0800712	0.0107843	0.0671764	0.0208817	0.0255387	0.00892857	0.0410959	0.0735171	0.0361727	0.0161154	0.0133929	0.0457516	0.0503036
11.5	0.000438789	0.00545653	0.0155684	0	0.00159172	0.007393	0.0104895	0.0241546	0.00277546	0.0102359	0.00509879	0.00967352	0.00528541	0.0026096	0.00368227	0.00601017	0.00736196	0.00638686	0.00143609	0.00308833	0.00241779	0.000447027	0.074638	0.0302234	0.0250569	0.0331915	0.0575379	0.0825723	0.102962	0.110738	0.0550314	0.099051	0.0362745	0.0977608	0.0812065	0.0518755	0.0484694	0.0530822	0.106099	0.046091	0.014419	0.0232143	0.0522876	0.0355594
12.5	0.00329092	0.0109131	0.0177408	0.00168919	0.00298448	0.00564202	0.0114885	0.0273752	0.0113794	0.0111259	0.00350542	0.0145103	0.0116279	0.00208768	0.00789058	0.00462321	0.0184049	0.00866788	0.00287219	0.00617665	0.00580271	0.00178811	0.0813219	0.0490583	0.0349279	0.0340426	0.0575379	0.0711568	0.133992	0.10163	0.0639413	0.119217	0.0676471	0.134899	0.109049	0.03751	0.0688776	0.10274	0.105263	0.0595099	0.0101781	0.0482143	0.0653595	0.0364267
13.5	0.00833699	0.0185522	0.0159305	0.000563063	0.0051731	0.00622568	0.0154845	0.020934	0.0141549	0.0124611	0.00764818	0.0175333	0.0169133	0.00574113	0.00420831	0.0110957	0.0466258	0.0159672	0.00478698	0.0228536	0.00628627	0.00849352	0.0894913	0.0530004	0.0607441	0.0365957	0.0512935	0.0688737	0.121298	0.0661553	0.0759958	0.125741	0.0911765	0.132168	0.113689	0.0526736	0.0701531	0.0821918	0.0835422	0.050175	0.0110263	0.0732143	0.0392157	0.0338248
14.5	0.0168934	0.0200073	0.013034	0.00563063	0.00616793	0.00719844	0.0214785	0.0257649	0.0166528	0.0151313	0.012747	0.0266022	0.0137421	0.00574113	0.00526039	0.00970874	0.0687117	0.0369526	0.00861656	0.0296479	0.00531915	0.00804649	0.0854066	0.0337276	0.0766894	0.0229787	0.0566459	0.0650685	0.12835	0.0402685	0.0712788	0.11981	0.2	0.152922	0.0858469	0.0518755	0.0905612	0.0582192	0.0935673	0.0455076	0.0313825	0.0544643	0.0653595	0.0424978
Cl
Pore axis (A)	Probability density
-14.5	0.0835681	0.203598	0.0621693	0.145856	0.0620192	0.0749897	0.0643985	0.0351759	0.11041	0.0652557	0.139466	0.0165877	0.120879	0.186047	0.095082	0.0223124	0.175182	0.0750552	0.103774	0.119094	0.118065	0.0708024	0.0699494	0.0987716	0.0566312	0.0990099	0.0954336	0.0802139	0.0958084	0.0794788	0.0864528	0.233533	0.160156	0.190332	0.0699881	0.0724638	0.0407323	0.12855	0.0697996	0.0754777	0.0946626	0.0596003	0.117883	0.0565421
-13.5	0.0788732	0.171709	0.0846561	0.124862	0.05625	0.0597445	0.0400972	0.0201005	0.0914826	0.0687831	0.0949555	0.00947867	0.103297	0.183721	0.0803279	0.0162272	0.255474	0.0875644	0.0932914	0.100394	0.113087	0.0734997	0.0786931	0.0852344	0.0513069	0.109901	0.080041	0.0700816	0.107784	0.085342	0.0980392	0.143713	0.152344	0.141994	0.0668248	0.0831426	0.0361556	0.0986547	0.0767104	0.0687898	0.102719	0.0503212	0.133119	0.0705607
-12.5	0.0760563	0.130826	0.0396825	0.0983425	0.04375	0.0444994	0.0413123	0.0301508	0.0820189	0.0388007	0.109792	0.0130332	0.0747253	0.146512	0.0803279	0.0121704	0.142336	0.058131	0.0775681	0.0777559	0.0746799	0.0923803	0.0662678	0.0709451	0.054211	0.0905941	0.0779887	0.073459	0.0628743	0.0872964	0.0819964	0.179641	0.101562	0.081571	0.0608936	0.0953471	0.0409611	0.0702541	0.0573601	0.0671975	0.107754	0.0556745	0.133119	0.0691589
-11.5	0.071831	0.117743	0.0304233	0.0828729	0.0471154	0.0407911	0.0133657	0.0331658	0.0788644	0.0458554	0.0830861	0.0106635	0.0417582	0.125581	0.0639344	0.0108181	0.0656934	0.0500368	0.0587002	0.0570866	0.0583215	0.0788941	0.0671882	0.0711958	0.0614714	0.0915842	0.079528	0.0695187	0.0568862	0.07557	0.0811052	0.0658683	0.0820312	0.0694864	0.0648478	0.102212	0.0455378	0.0687593	0.0463027	0.0840764	0.0896274	0.0588865	0.100241	0.0593458
-10.5	0.0685446	0.0744072	0.0330688	0.0740331	0.0331731	0.0288422	0.0170109	0.0281407	0.0662461	0.0493827	0.0652819	0.00473934	0.0197802	0.113953	0.0901639	0.0040568	0.0656934	0.0323767	0.0450734	0.0442913	0.0519203	0.0681052	0.0883571	0.0797192	0.0808325	0.0806931	0.0790149	0.079651	0.0808383	0.067101	0.0802139	0.0359281	0.0390625	0.0302115	0.0759193	0.106026	0.0441648	0.0523169	0.064962	0.0964968	0.0976838	0.0717345	0.0809944	0.0799065
-9.5	0.0600939	0.045789	0.026455	0.0651934	0.0221154	0.0222497	0.00486027	0.0291457	0.0157729	0.0405644	0.0534125	0.0035545	0.0021978	0.072093	0.042623	0.000676133	0.0474453	0.0294334	0.0471698	0.0305118	0.0263158	0.0478759	0.0819144	0.0626723	0.108422	0.0792079	0.0708055	0.0810583	0.0359281	0.0540717	0.0713012	0.0179641	0.0351562	0.0483384	0.0652432	0.0663616	0.0418764	0.0358744	0.125777	0.0875796	0.0765358	0.0917202	0.0769848	0.0766355
-8.5	0.0384977	0.0302535	0.0224868	0.0453039	0.0105769	0.0160692	0.00121507	0.0190955	0.0410095	0.0229277	0.0504451	0.00473934	0.0043956	0.0488372	0.042623	0.00135227	0.0328467	0.0183959	0.0314465	0.0255906	0.014936	0.0438301	0.0648873	0.0651792	0.112294	0.0633663	0.0774756	0.0672671	0.0508982	0.0631922	0.0721925	0.0179641	0.0351562	0.0362538	0.0771056	0.0678871	0.0478261	0.0358744	0.0850035	0.083758	0.0624371	0.0952891	0.0673617	0.0752336
-7.5	0.0333333	0.0130826	0.00661376	0.0475138	0.00865385	0.0065925	0	0.0140704	0.0410095	0.0176367	0.0563798	0	0	0.0302326	0.0311475	0	0.0109489	0.0103017	0.0220126	0.0216535	0.00995733	0.0222522	0.0612057	0.0899975	0.0968054	0.0579208	0.0708055	0.0940051	0.0479042	0.076873	0.0695187	0.011976	0.0351562	0.0241692	0.0865955	0.0633105	0.0894737	0.0269058	0.0967519	0.0894904	0.0594159	0.107423	0.0569366	0.0892523
-6.5	0.0164319	0.0179886	0.00661376	0.0331492	0.00576923	0.00247219	0	0.0140704	0.0189274	0.0123457	0.0237389	0	0	0.00465116	0.0163934	0	0.00364964	0.0117734	0.0104822	0.0127953	0.00853485	0.0114633	0.0589047	0.0997744	0.120523	0.0658416	0.0661878	0.132283	0.0359281	0.100326	0.0659537	0	0.0625	0.0453172	0.115461	0.0625477	0.142105	0.0104634	0.049067	0.0875796	0.0271903	0.131692	0.0473136	0.103738
-5.5	0.0126761	0.00408831	0.00529101	0.0143646	0.00528846	0.00247219	0.00121507	0.00703518	0.022082	0.00352734	0.0118694	0	0	0.00465116	0.00655738	0.000676133	0	0.0103017	0.0115304	0.011811	0.00497866	0.0114633	0.0510815	0.0802206	0.124879	0.0653465	0.0687532	0.088376	0.0479042	0.0794788	0.0641711	0	0.0429687	0.0453172	0.111111	0.0480549	0.129062	0.0164425	0.0677263	0.0821656	0.041289	0.113847	0.0465116	0.102336
-4.5	0.0117371	0	0.00132275	0.00883978	0.00480769	0.00206016	0	0.00301508	0.00946372	0	0.0207715	0	0	0.00930233	0.00491803	0	0	0.00735835	0.00733753	0.00590551	0.00355619	0.00606878	0.0561436	0.0639258	0.0624395	0.0524752	0.0579785	0.056009	0.0628743	0.0618893	0.0784314	0	0.0664062	0.021148	0.0672202	0.0427155	0.0869565	0.0134529	0.0697996	0.0659236	0.0261833	0.066738	0.0280674	0.0813084
-3.5	0.00938967	0	0.0026455	0.0110497	0.00288462	0.000412031	0	0.00904523	0	0.00352734	0.00593472	0	0	0.00232558	0.00163934	0	0	0.00515085	0.00209644	0.0019685	0	0.00337154	0.0464795	0.0689396	0.0280736	0.0351485	0.0420729	0.0424993	0.0179641	0.0495114	0.0641711	0	0.0664062	0.0241692	0.0565441	0.0289855	0.0679634	0.00747384	0.0359364	0.0573248	0.0241692	0.0456817	0.010425	0.0621495
-2.5	0.00375587	0	0	0.00220994	0.000961538	0	0	0.00100503	0	0.00176367	0	0	0	0	0	0	0	0.00147167	0	0	0	0.000674309	0.0207087	0.0358486	0.0121007	0.0247525	0.0312981	0.0168871	0.011976	0.0358306	0.0347594	0	0.0273437	0.0060423	0.0209569	0.0160183	0.0743707	0.0104634	0.0255701	0.0226115	0.0140987	0.0182013	0.00561347	0.0383178
-1.5	0	0	0	0	0	0.000412031	0	0.0040201	0	0	0	0	0	0	0	0	0	0	0	0	0	0.00134862	0.00966406	0.00526448	0.00629235	0.00891089	0.0174448	0.00675486	0.00299401	0.0247557	0.026738	0	0.0078125	0.00906344	0.00948992	0.00610221	0.0643021	0.0119581	0.0207326	0.00636943	0.00906344	0.00499643	0.0032077	0.0158879
-0.5	0	0	0	0	0	0	0	0.00301508	0	0	0	0	0	0	0	0	0	0	0	0	0	0	0.00230097	0.00125345	0.00290416	0.00346535	0.00769625	0.000562905	0.00299401	0.0136808	0.00891266	0	0.0078125	0.0151057	0.00514037	0.00152555	0.0244851	0	0.0117484	0.0022293	0.0040282	0.00178444	0.00160385	0.00607477
0.5	0	0	0	0	0.000480769	0	0	0.00301508	0	0	0	0	0	0	0	0	0	0	0	0	0	0	0.00184077	0.00100276	0	0.00148515	0.0030785	0.000281452	0	0.00521173	0.00534759	0	0.00390625	0.0151057	0.000395413	0	0.0100686	0.00149477	0.00621977	0.000636943	0.00100705	0	0.000801925	0.000934579
1.5	0	0	0	0	0.000961538	0	0	0.0110553	0	0	0	0	0	0	0	0	0	0	0	0	0	0	0.000920387	0	0	0.00148515	0.00256542	0	0	0.00716612	0.000891266	0	0.00390625	0.00906344	0.00316331	0.000762777	0.00183066	0	0.00207326	0.000318471	0	0.000356888	0	0.00046729
2.5	0	0	0	0	0.000961538	0	0	0.0160804	0	0	0	0	0	0	0	0	0	0	0	0	0	0	0.000460193	0.000501379	0	0.00544554	0	0.000562905	0	0.00651466	0.000891266	0	0.00390625	0.0060423	0.00237248	0	0.00251716	0	0.00207326	0.000636943	0	0.000356888	0	0
3.5	0	0	0	0	0.000480769	0	0	0.00603015	0	0	0	0	0	0	0	0.00135227	0	0	0	0	0	0	0	0.00125345	0	0.00891089	0	0	0	0.00521173	0	0	0.0078125	0	0.00197707	0	0.00640732	0.00149477	0.000691085	0.000318471	0	0	0	0
4.5	0	0	0	0	0	0	0	0.0150754	0	0	0	0	0	0	0	0.00878972	0	0	0	0	0	0	0.000920387	0.000250689	0	0.0143564	0	0	0	0.00260586	0	0	0	0	0.00197707	0	0.00160183	0	0	0.000636943	0	0	0	0
5.5	0	0	0	0	0.000480769	0	0	0.0221106	0	0	0	0.0035545	0	0	0	0.00676133	0	0.000735835	0	0	0.00142248	0	0.000920387	0	0	0.0039604	0	0	0	0	0	0	0	0	0.00118624	0	0.000228833	0	0	0.000955414	0	0	0	0
6.5	0.000469484	0	0	0.00110497	0.00240385	0.00206016	0	0.0180905	0	0	0	0.00236967	0	0	0.00163934	0.00338066	0	0	0	0	0.00497866	0.000674309	0.00138058	0	0	0.00594059	0	0	0	0	0	0	0	0	0.000395413	0	0	0	0	0.00159236	0	0	0	0
7.5	0.00187793	0	0	0.00220994	0.00288462	0.00782859	0.00607533	0.0251256	0	0	0	0.007109	0	0	0.00163934	0.010142	0	0.00147167	0	0.000984252	0.00497866	0.000674309	0.00138058	0	0	0.00891089	0	0	0	0	0	0	0	0.00302115	0	0	0	0	0	0.000318471	0	0	0	0
8.5	0.00892019	0.000817661	0.00661376	0.00220994	0.00961538	0.02637	0.00607533	0.0442211	0	0.00529101	0	0.021327	0.0043956	0	0.0262295	0.0121704	0	0.00294334	0.00209644	0.0019685	0.0234708	0.00337154	0.000920387	0	0	0.00247525	0	0	0.00299401	0	0	0	0	0	0	0	0	0.00149477	0	0	0	0	0	0
9.5	0.0126761	0.00572363	0.0132275	0.00552486	0.0230769	0.0403791	0.0170109	0.0522613	0.00315457	0.0194004	0	0.0545024	0.010989	0	0.0163934	0.0236646	0	0.00883002	0	0.0127953	0.0625889	0.0141605	0	0	0	0	0.000513084	0	0.00299401	0	0	0	0	0	0	0.000762777	0	0.00896861	0	0	0	0	0	0
10.5	0.0305164	0.00572363	0.026455	0.00662983	0.0408654	0.0704574	0.0194411	0.080402	0.00946372	0.0652557	0	0.118483	0.00879121	0	0.0409836	0.0594997	0	0.0191317	0.00838574	0.0226378	0.0768137	0.0310182	0.000920387	0	0	0	0.000513084	0.000281452	0	0.000651466	0	0	0	0.0151057	0.000395413	0.00228833	0	0.00747384	0	0	0.00100705	0	0.00160385	0
11.5	0.071831	0.0147179	0.0648148	0.0243094	0.0538462	0.0741656	0.0388821	0.0924623	0.022082	0.0864198	0.00890208	0.0995261	0.0593407	0.00465116	0.0311475	0.0804598	0	0.0367918	0.0146751	0.0413386	0.0362731	0.0566419	0.00644271	0.000250689	0.000968054	0.000990099	0.00256542	0.00112581	0.00598802	0.000651466	0	0.0419162	0	0.021148	0	0.00381388	0	0.019432	0.000691085	0	0.0171198	0.000356888	0.00400962	0
12.5	0.0835681	0.0310711	0.0555556	0.040884	0.0649038	0.10548	0.0801944	0.0974874	0.0630915	0.102293	0.0563798	0.145735	0.114286	0.00930233	0.0442623	0.127789	0.00364964	0.075791	0.0524109	0.0915354	0.0526316	0.0620364	0.00782329	0.00175483	0	0.00049505	0.00564392	0.00337743	0.0299401	0.000651466	0.000891266	0.0179641	0	0.0181269	0.00197707	0.00915332	0.000228833	0.0717489	0.000691085	0.000318471	0.0251762	0.00178444	0.00400962	0.00140187
13.5	0.106573	0.0654129	0.222222	0.0950276	0.220192	0.186238	0.26853	0.124623	0.107256	0.186949	0.11276	0.222749	0.16044	0.0116279	0.121311	0.263692	0.0255474	0.211185	0.15304	0.173228	0.0953058	0.0997977	0.0575242	0.00877413	0.00387222	0.0039604	0.0225757	0.0154799	0.0778443	0.00390879	0	0.0838323	0.0078125	0.0453172	0.00751285	0.0655988	0.000915332	0.147982	0.00967519	0.0066879	0.0342397	0.00785153	0.0184443	0.00280374
14.5	0.118779	0.0670482	0.289683	0.0685083	0.275481	0.185414	0.380316	0.141709	0.217666	0.164021	0.106825	0.261848	0.274725	0.0465116	0.160656	0.334009	0.171533	0.245769	0.25891	0.146654	0.157183	0.199595	0.0947998	0.00726999	0.0159729	0.0133663	0.0400205	0.0202646	0.158683	0.0130293	0.00802139	0.149701	0.0507812	0.0785498	0.0253064	0.0549199	0.000228833	0.152466	0.0746372	0.0105096	0.0845921	0.0157031	0.0617482	0.00794393

## Sheet: Figure3e
Positive
Pore axis (A)	Number of water molecules
-15.5	12.1111	13.7778	12.5	13.25	12.8889	12.6667	12.25	13	12.75	11	12	11.25	12.75	10	14.75	12.5	13.5	14.25	14
-14.5	11.4444	12.1111	11	12.75	12.2222	11.6667	10.75	11	11.25	10.5	11.5	10.25	12.5	9.25	13.25	11.75	12	13.25	12.25
-13.5	11.6667	12.4444	11.25	12.5	12.3333	12.3333	10.75	12	11.25	10.75	11.75	10.5	12.25	9.5	12.75	11.75	12.25	13.5	12.75
-12.5	12.4444	10.2222	10	10.25	10.3333	11.6667	10.75	11	11.25	10.75	10	9.75	10.5	8.75	12	11.75	10.25	12.5	11
-11.5	10.5556	9.66667	8.5	10.25	10.1111	9.66667	9.5	9.75	10	8.75	9	8	10.25	7.5	11.25	9.25	10	11	10
-10.5	9.22222	9.88889	8.25	10.5	10.2222	9.66667	8.5	10	9	8.25	9.25	7.75	10.5	5.5	10.25	9.25	9.75	10.5	11.25
-9.5	8.33333	8.22222	7.25	9.25	8.88889	9	7.75	8.75	8.5	8.5	7.5	7.25	9.25	5.5	9.75	8.25	8	10.25	9.75
-8.5	7.33333	7.33333	7	8	8.33333	8	7	7.75	7.5	7.5	7.25	6	8.5	5.75	8.5	7.5	7	9.5	8.5
-7.5	7.66667	7	7.25	7	7.44444	8.33333	6.5	7.5	6.5	7.25	6.75	6.5	7.5	4.5	8.75	7.5	7	9.25	8
-6.5	8	6.55556	7	7.5	7.77778	8	7	7.5	7.75	7.25	6	6.25	7	3.75	9	7	8.25	8.5	7.75
-5.5	6.77778	5.77778	6.25	6.5	6.66667	7	6.5	7	6.5	6.5	4.75	5.75	6.25	3.5	8	6.25	7.25	7	7.5
-4.5	5.77778	4.44444	5.25	5.5	5.77778	5.66667	5.75	6	5.75	5.75	3.75	4.5	5.75	3.5	6.75	5.25	5.5	6	6.5
-3.5	5.11111	3.88889	5	5	5.33333	5.66667	4.75	5	5	5	4.25	4.5	5.5	2.5	5.75	5	5	6	5.75
-2.5	4.22222	2.77778	3.75	4	4.55556	4.66667	3.75	4.25	4	4	3.5	3.25	4.5	2	4.75	3.25	4	4.5	4.75
-1.5	3.22222	1.77778	3	2.75	3.11111	3	2.75	3	3.25	3	2	2.25	3.25	2	3	2.5	3	3.25	3.75
-0.5	2.11111	1	2	1.75	2.55556	2.33333	2.25	2.5	2.5	2	1.25	2	2.5	1	2.75	1.5	2	2	2.75
0.5	1.88889	0.888889	2	1.5	1.88889	2	2	2	2.25	2	1	1.25	2	0.75	2.75	1	1.5	1.5	2.5
1.5	1.44444	0.666667	1.25	1	1.55556	1.33333	1.5	1.75	1.75	1	1	0.5	1.5	1	2.5	1	1.25	1	1.5
2.5	1	0.333333	1	0.75	1.44444	1	0.75	1.25	2	0.5	0.75	0.25	1.75	0.75	2.5	0.5	0.25	0.75	1.5
3.5	0.777778	0.111111	1	0.75	1.11111	0.666667	0.75	1.25	1.5	0.5	0.5	0.25	1.75	0.75	2.5	0.5	0.25	0.5	1
4.5	2.44444	2.11111	3	2.75	2.77778	2.66667	2.5	3.25	3	2.5	2	2	3.75	2	4	2.5	2	2.5	2.5
5.5	1.44444	1.55556	1	1.75	1.88889	1.66667	1	2	1.25	1	1	1	3	0.25	2.75	1.5	1	1.25	1.5
6.5	1.44444	1.66667	2	1.75	2	2.66667	1.25	2.75	1.5	1.75	0.75	1.25	3.25	0.25	3	2.5	1.25	2	2
7.5	2.77778	3	3	3	3.55556	2.66667	2.5	4	2.25	2.25	1	1.75	4.25	1	3.75	3	2	2.5	2.75
8.5	3	3.55556	3.75	3.75	4.33333	4	3	5	2	3	1	2.25	5.25	1	4.25	3.25	2.75	3.25	3.75
9.5	3.33333	3.66667	5	3.75	4.77778	5.33333	4.5	5.75	3.5	4	1.75	3.5	5.25	2	4.25	4	3.75	4.25	4.75
10.5	3.22222	3.44444	6.5	3.75	4.66667	6.33333	5.25	5.25	4	4.75	2.25	4.25	5.75	3	4.5	4.25	4.5	4.25	5
11.5	3.88889	3.66667	6.25	3.75	5	6.33333	5.25	5.5	4.5	4.75	2.25	4.5	5.75	4.75	4.75	4.75	4.25	4.25	5.25
12.5	4.11111	3.77778	6.25	4.5	5.66667	6	5.5	6.25	5	5.25	2.25	4.75	5.75	5.25	4.75	5.75	4.25	4.5	5.75
13.5	4	3.77778	7	4.5	5.77778	6.66667	6.5	6.5	6	6.25	3.25	5.75	6.75	4.75	4.25	6.75	4.75	5.75	6
[truncated: 70 more rows]

[truncated: 37 more sheets: Figure4a, Figure5, Figure6c, Figure6d, Figure6e, Figure6f, Figure6g, Figure7a, SupplementaryFigure2, SupplemetaryFigure3ab, SupplementaryFigure3c, SupplementaryFigure3d, SupplementaryFigure4, SupplemetaryFigure5b, SupplementaryFigure6a, SupplementaryFigure6b, SupplementaryFigure7, SupplementaryFigure8a, SupplementaryFigure8b, SupplementaryFigure9 …]
